# Supplementary material for: The effects of contig length and depth on the estimation of SNP frequencies, and the relative abundance of SNPs in protein-coding and non-coding transcripts of tiger salamanders (Ambystoma tigrinum)
Source: BMC Genomics. 2012 Jun 20;13:259. doi: 10.1186/1471-2164-13-259 (PMC3416719; doi:10.1186/1471-2164-13-259)
Supplement: Additional file 1 — Contigs and SNPs. Information on 4,552 contigs with ≥10 sequence reads and ≥100 bp in length, and 2,980 SNPs found in the contigs. [file 1471-2164-13-259-S1.xlsx]

## Sheet: Contig
Contig_ID	Contig_length	Contig_depth	Contig_description	SNP_only_diallelic	Ti	Tv	CNC_final_score	CNC_final_decision
Contig0.1	2218	315	nadh dehydrogenase subunit 5	1	1	0	9.71762	coding
Contig1.1	5354	287	heavy chain skeletal muscle	26	16	10	27.3642	coding
Contig2.1	2026	281	cell division cycle 42 isoform 1	3	2	1	3.80482	coding
Contig3.1	2710	257	nuclear factor brain	4	2	2	8.22005	coding
Contig4.1	1998	254	ldha_ambme ame: full=l-lactate dehydrogenase a chain short=ldh-a	0	0	0	5.93628	coding
Contig5.1	3005	248	light chain regulatory isoform 1	8	4	4	3.17548	coding
Contig6.1	2624	236	polyadenylate-binding protein 4	2	2	0	7.47646	coding
Contig7.1	2055	232	nucleosome assembly protein 1-like 1	1	1	0	7.17498	coding
Contig8.1	4194	230	myosin heavy chain	17	14	3	23.1333	coding
Contig9.1	1588	225	heat shock protein 90	5	4	1	11.6725	coding
Contig10.1	2412	220	eukaryotic translation elongation factor 2	4	3	1	14.882	coding
Contig11.1	1926	220	alpha 3c	3	2	1	13.616	coding
Contig12.1	1378	217	loc444845 protein	1	1	0	8.24782	coding
Contig13.1	1535	217	annexin a1	3	3	0	4.41584	coding
Contig14.1	2397	213	tnnt3a protein	1	0	1	6.1514	coding
Contig15.1	2335	212	duf946 domain-containing protein	5	2	3	2.37514	coding
Contig16.1	2905	206	caveolin 1	11	8	3	3.07687	coding
Contig17.1	2361	204	PREDICTED: hypothetical protein LOC100487113 [Xenopus (Silurana) tropicalis]	11	5	6	-1.02799	noncoding
Contig18.1	2674	203	14-3-3-like protein	5	4	1	4.26598	coding
Contig19.1	2118	198	calmodulin 2	1	1	0	2.60259	coding
Contig20.1	1170	197	b chain structure of calmodulin bound to a calcineurin peptide: a new way of making an old binding mode	2	1	1	2.61742	coding
Contig21.1	2704	196	complement c3 precursor	3	1	2	8.95448	coding
Contig22.1	1834	189	keratin 10	12	7	5	7.65726	coding
Contig23.1	2131	187	uncoordinated family member (unc-89)	8	6	2	1.15659	coding
Contig24.1	1856	186	muscle creatine kinase	2	1	1	7.88501	coding
Contig25.1	1303	186	skin mucus lectin	3	1	2	2.48942	coding
Contig26.1	2610	183	biglycan precursor	3	2	1	3.35389	coding
Contig27.1	2854	179	---NA---	2	2	0	-1.13257	noncoding
Contig28.1	1739	178	a-kinase anchor protein 8-like	0	0	0	5.96239	coding
Contig29.1	1924	178	---NA---	2	2	0	-1.19238	noncoding
Contig30.1	1438	170	---NA---	2	2	0	-0.366069	noncoding
Contig31.1	474	169	mgc82136 protein	1	1	0	2.74423	coding
Contig32.1	2462	166	integral membrane protein 2a	2	1	1	3.91221	coding
Contig33.1	2393	164	mgc64527 protein	1	1	0	4.48679	coding
Contig34.1	2601	163	transgelin 2	2	1	1	2.05863	coding
Contig35.1	1004	163	histone	1	1	0	2.30987	coding
Contig36.1	2723	163	bax inhibitor 1-like	7	4	3	4.26531	coding
Contig37.1	1865	162	heterogeneous nuclear ribonucleoprotein k	4	3	1	4.08208	coding
Contig38.1	2406	161	---NA---	7	6	1	-1.01642	noncoding
Contig39.1	1143	159	eukaryotic translation initiation factor 2 subunit 3-like	0	0	0	4.45189	coding
Contig40.1	2034	156	---NA---	1	0	1	-1.17645	noncoding
Contig41.1	2544	155	pyruvate muscle	2	2	0	8.83833	coding
Contig42.1	1168	154	nucleophosmin 1	4	3	1	5.5339	coding
Contig43.1	1124	153	pa28 alpha subunit	3	2	1	4.08395	coding
Contig44.1	1690	152	subfamily member 1	2	2	0	5.89396	coding
Contig45.1	2909	152	ribosome binding protein 1 homolog 180kda	3	2	1	10.3297	coding
Contig46.1	2574	152	ap-2 complex subunit mu-1	2	2	0	6.30954	coding
Contig47.1	1053	151	troponin i type 2 ( fast)	1	0	1	4.43864	coding
Contig48.1	1339	151	h+ lysosomal v0 subunit c	3	2	1	2.53897	coding
Contig49.1	1409	151	eukaryotic translation initiation factor subunit 2 38kda	1	1	0	5.67514	coding
Contig50.1	1050	149	adp atp translocase	2	1	1	5.35354	coding
Contig51.1	1160	148	---NA---	3	1	2	-0.851841	noncoding
Contig52.1	1604	146	lysozyme g	5	2	3	3.1343	coding
Contig53.1	2245	146	smooth muscle caldesmon	1	1	0	3.28608	coding
Contig54.1	1739	145	member ras oncogene family	2	2	0	2.71765	coding
Contig55.1	1045	145	heterogeneous nuclear ribonucleoprotein g	0	0	0	1.6375	coding
Contig56.1	1759	144	cytochrome family subfamily polypeptide 4	3	2	1	4.76405	coding
Contig57.1	1128	143	exosomal core protein csl4	1	1	0	1.89035	coding
Contig58.1	1715	142	loc398464 protein	1	0	1	2.31422	coding
Contig59.1	2132	141	beta 4	5	3	2	12.3368	coding
Contig60.1	2072	141	alcohol dehydrogenase 4-like isoform 2	7	5	2	9.36417	coding
Contig61.1	1379	139	---NA---	5	4	1	-0.8614	noncoding
Contig62.1	2020	138	arginine serine-rich 14 splicing factor	4	2	2	7.51857	coding
Contig63.1	939	137	light chain alkali fast	0	0	0	3.48489	coding
Contig64.1	1304	137	---NA---	2	2	0	0.310866	coding
Contig65.1	1297	136	heterogeneous nuclear ribonucleoproteins c1 c2 (hnrnp c1 hnrnp c2) isoform 17	1	0	1	5.05431	coding
Contig66.1	990	135	---NA---	0	0	0	0.157979	coding
Contig67.1	1886	135	chaperonin containing subunit 5	6	5	1	9.30867	coding
Contig68.1	1761	132	alpha tubulin	6	5	1	13.2279	coding
Contig69.1	1244	131	programmed cell death protein 5	0	0	0	1.20748	coding
Contig70.1	1653	131	---NA---	1	1	0	-1.24239	noncoding
Contig71.1	1720	129	---NA---	3	1	2	-1.06471	noncoding
Contig72.1	2338	129	actin-related protein 2 3 complex subunit 4	2	0	2	3.74734	coding
Contig73.1	642	129	thymosin beta	1	0	1	0.00789499	coding
Contig74.1	945	128	ribosomal protein sa	1	1	0	6.20494	coding
Contig75.1	706	128	dynein cytoplasmic light peptide transcript variant 1	1	1	0	2.46504	coding
Contig76.1	2135	128	ras homolog gene member a	0	0	0	4.13996	coding
Contig77.1	1022	127	ribosomal protein l4	2	2	0	5.20192	coding
Contig78.1	995	127	ribosomal protein l3	2	1	1	6.15477	coding
Contig79.1	1257	127	---NA---	0	0	0	-0.531712	noncoding
Contig80.1	3215	125	---NA---	2	2	0	-0.816306	noncoding
Contig81.1	1426	125	voltage-dependent anion channel 2	1	1	0	6.52049	coding
Contig82.1	1299	124	surfactant protein b	4	1	3	4.01935	coding
Contig83.1	947	124	---NA---	2	2	0	-1.28859	noncoding
Contig84.1	712	123	mgc82582 protein	0	0	0	3.67513	coding
Contig85.1	1475	123	gu protein	0	0	0	4.45469	coding
Contig86.1	2765	123	---NA---	10	9	1	-1.22963	noncoding
Contig87.1	1260	123	---NA---	2	0	2	-0.0440323	noncoding
Contig88.1	1383	122	eukaryotic translation initiation factor 3 subunit m	3	3	0	4.6155	coding
Contig89.1	2540	122	complement factor b	0	0	0	6.35904	coding
Contig90.1	1237	122	nadh dehydrogenase subunit 4	1	1	0	3.93594	coding
Contig91.1	1984	122	zinc finger protein 326	6	3	3	4.07689	coding
Contig92.1	1613	120	beta 2c	0	0	0	12.3701	coding
Contig93.1	1457	119	adult keratin xak-c	5	2	3	7.80192	coding
Contig94.1	1118	119	eukaryotic translation initiation factor 1 variant 1	1	1	0	2.09332	coding
Contig95.1	1225	119	cd63 antigen	2	1	1	1.80967	coding
Contig96.1	2165	119	---NA---	3	2	1	-1.21984	noncoding
Contig97.1	1890	119	d chain low resolution structures of bovine mitochondrial f1-atpase during controlled dehydration: hydration state	2	2	0	14.5408	coding
Contig98.1	1554	119	annexin a1	6	2	4	5.17461	coding
Contig99.1	1298	118	achain crystal structure of mutant macrophage capping protein (cap g) with actin-severing activity in the ca2+-free form	4	3	1	6.70858	coding
Contig100.1	1308	116	cytoplasmic 2-like	0	0	0	10.7668	coding
Contig101.1	1495	116	annexin a1	3	3	0	4.95486	coding
Contig102.1	2187	115	periostin isoform 1	2	1	1	4.06763	coding
Contig103.1	1617	115	nuclease-sensitive element-binding protein 1	2	1	1	4.06963	coding
Contig104.1	1069	115	rpl13 protein	0	0	0	1.37695	coding
Contig105.1	921	114	nadh dehydrogenase subunit 1	1	1	0	3.51546	coding
Contig106.1	996	114	cold-inducible rna-binding protein	1	1	0	1.06854	coding
Contig107.1	1666	114	splicing arginine serine-rich 10	2	2	0	1.37495	coding
Contig108.1	699	113	small nuclear ribonucleoprotein polypeptide e-like	0	0	0	1.60231	coding
Contig109.1	1875	113	basic leucine zipper and w2 domain-containing protein 1	0	0	0	10.1604	coding
Contig110.1	612	113	cytochrome c oxidase subunit vib polypeptide 1	0	0	0	1.0063	coding
Contig111.1	3030	112	eukaryotic translation initiation factor x-chromosomal	4	3	1	2.59192	coding
Contig112.1	1908	112	h2a histone	2	1	1	4.85803	coding
Contig113.1	1530	111	tpm1 protein	0	0	0	5.33754	coding
Contig114.1	945	111	ribosomal protein l7a	4	3	1	6.5876	coding
Contig115.1	1947	111	sec61 alpha 1 subunit ( cerevisiae)	2	1	1	6.19748	coding
Contig116.1	1029	110	mibp protein	1	1	0	3.93788	coding
Contig117.1	1187	110	---NA---	2	0	2	-0.909846	noncoding
Contig118.1	1538	110	myosin-11-like isoform 2	2	2	0	4.07681	coding
Contig119.1	2240	110	atp synthase subunit mitochondrial	5	2	3	14.6365	coding
Contig120.1	1406	109	ddx5 protein	3	2	1	4.60968	coding
Contig121.1	1083	109	nadh dehydrogenase subunit 2	1	1	0	2.47402	coding
Contig122.1	1486	109	heterogeneous nuclear ribonucleoprotein d-like	2	2	0	3.5437	coding
Contig123.1	1307	108	type alpha 1 (ehlers-danlos syndrome type autosomal dominant)	1	1	0	4.35485	coding
Contig124.1	879	108	cu-zn superoxide dismutase	1	1	0	3.24873	coding
Contig125.1	824	107	---NA---	1	1	0	-0.765168	noncoding
Contig126.1	1387	107	annexin a2	3	3	0	5.80775	coding
Contig127.1	919	107	smooth muscle alpha actin	0	0	0	7.48965	coding
Contig128.1	1355	107	alpha-tropomyosin of smooth muscle	0	0	0	3.07394	coding
Contig129.1	1707	105	integral membrane protein 2b	1	1	0	4.40232	coding
Contig130.1	466	104	mgc82136 protein	2	1	1	2.78747	coding
Contig131.1	1216	104	loc397919 protein	1	1	0	5.26501	coding
Contig132.1	882	104	ornithine decarboxylase antizyme	3	2	1	3.3043	coding
Contig133.1	921	104	actin-related protein 2 3 complex subunit 3	1	0	1	2.88647	coding
Contig134.1	2197	104	---NA---	2	2	0	-1.24602	noncoding
Contig135.1	1711	103	chaperonin subunit 3	1	1	0	6.62456	coding
Contig136.1	1242	103	mgc52875 protein	3	3	0	3.76924	coding
Contig137.1	510	103	unknown [Zea mays]	1	1	0	-0.00769754	noncoding
Contig138.1	2587	103	prosaposin (variant gaucher disease and variant metachromatic leukodystrophy)	7	3	4	5.53468	coding
Contig139.1	1176	102	anterior gradient protein 1	2	1	1	1.51259	coding
Contig140.1	2256	102	actin-related protein 3	2	1	1	3.74039	coding
Contig141.1	1928	102	phosphoglycerate kinase 1	9	6	3	8.8809	coding
Contig142.1	1680	102	enolase 3 ( muscle)	4	2	2	9.90367	coding
Contig143.1	1001	102	profilin 1	1	1	0	1.36486	coding
Contig144.1	1719	101	vg1 mrna binding protein 40	1	0	1	3.58708	coding
Contig145.1	1805	101	cathepsin l1	7	2	5	2.7481	coding
Contig146.1	1133	101	cd9 antigen	4	2	2	2.56302	coding
Contig147.1	2709	101	collagen alpha-1 chain-like	3	2	1	4.28056	coding
Contig148.1	2345	101	tenascin precursor	2	1	1	1.55299	coding
Contig149.1	1390	101	malate cytoplasmic-like	0	0	0	8.14369	coding
Contig150.1	1899	100	mgc69066 protein	3	1	2	4.35181	coding
Contig151.1	2249	100	catalase	0	0	0	10.9374	coding
Contig152.1	1175	100	PREDICTED: hypothetical protein LOC100493111 [Xenopus (Silurana) tropicalis]	5	3	2	2.4137	coding
Contig153.1	2438	100	atp-binding cassette sub-family f member 2-like	1	1	0	7.57091	coding
Contig154.1	542	100	ribosomal protein l22	0	0	0	2.01315	coding
Contig155.1	1388	100	keratin 19	3	2	1	2.29196	coding
Contig156.1	1018	100	---NA---	3	0	3	-0.361816	noncoding
Contig157.1	1796	100	acidic leucine-rich nuclear phosphoprotein 32 family member b	2	1	1	5.70344	coding
Contig158.1	521	99	chk1 checkpoint-like protein	0	0	0	0.714906	coding
Contig159.1	2140	99	ras-related protein rab-2a	2	2	0	4.01669	coding
Contig160.1	2538	99	eukaryotic translation initiation factor 4 2	0	0	0	11.833	coding
Contig161.1	1600	98	hnrnph3 protein	0	0	0	4.20037	coding
Contig162.1	3155	98	ran_gtp binding protein 5	3	2	1	12.3599	coding
Contig163.1	2271	98	selenoprotein p precursor	1	1	0	1.22828	coding
Contig164.1	841	98	ribosomal p0	1	1	0	6.06064	coding
Contig165.1	1363	97	type i cytoskeletal 15	5	3	2	5.46099	coding
Contig166.1	830	97	---NA---	2	1	1	-0.76815	noncoding
Contig167.1	2186	97	myosin-11-like isoform 2	2	2	0	13.2824	coding
Contig168.1	1682	97	m-phase phosphoprotein 8	0	0	0	5.86051	coding
Contig169.1	1245	97	l-lactate dehydrogenase b chain	3	2	1	5.71908	coding
Contig170.1	1052	97	6-phosphogluconate decarboxylating isoform 1	3	2	1	2.9735	coding
Contig171.1	1492	97	pdgf associated protein	2	2	0	2.27089	coding
Contig172.1	944	97	mgc131374 protein	2	1	1	3.16219	coding
Contig173.1	853	96	ribosomal protein s5	2	2	0	5.51067	coding
Contig174.1	1096	96	ef1a3_xenla ame: full=elongation factor 1- oocyte form ame: full=ef-1-alpha-o1 short=ef-1ao1	1	0	1	13.1228	coding
Contig175.1	1421	95	transforming growth beta- 68kda	2	0	2	2.57905	coding
Contig176.1	1370	95	kh domain- rna- signal transduction-associated protein 1	1	1	0	-0.343643	noncoding
Contig177.1	1062	95	histone	1	1	0	2.65179	coding
Contig178.1	931	95	pulmonary surfactant-associated protein a2-like isoform 4	7	4	3	2.50404	coding
Contig179.1	1789	95	loc398472 protein	2	1	1	4.26563	coding
Contig180.1	1023	95	glutathione s- pi 1	1	1	0	3.37521	coding
Contig181.1	770	95	ump-cmp kinase-like	3	1	2	-0.370695	noncoding
Contig182.1	1576	94	calpain small subunit 1	1	1	0	3.74193	coding
Contig183.1	1088	94	secreted cysteine-rich	0	0	0	7.11768	coding
Contig184.1	657	94	40s ribosomal protein s10	0	0	0	3.63331	coding
Contig185.1	1453	94	type alpha 3	2	0	2	1.49584	coding
Contig186.1	1552	94	high-mobility group box 3	0	0	0	4.68495	coding
Contig187.1	1759	93	set translocation (myeloid leukemia-associated) isoform cra_a	1	1	0	5.1888	coding
Contig188.1	1667	93	tyrosine 3-monooxygenase tryptophan 5-monooxygenase activation epsilon polypeptide	3	2	1	5.60162	coding
Contig189.1	1264	93	---NA---	5	1	4	-1.19155	noncoding
Contig190.1	2011	93	protein arginine methyltransferase 1	3	1	2	5.6965	coding
Contig191.1	2064	93	matrin 3 isoform 1	2	1	1	3.67439	coding
Contig192.1	1273	93	brca2 and cdkn1a interacting protein	3	1	2	6.24961	coding
Contig193.1	980	93	---NA---	1	0	1	-0.629363	noncoding
Contig194.1	917	93	elongation factor 2	0	0	0	3.876	coding
Contig195.1	1103	92	---NA---	3	2	1	-1.2026	noncoding
Contig196.1	1895	92	chaperonin containing subunit 2	1	0	1	7.77765	coding
Contig197.1	2742	92	---NA---	4	2	2	-1.24937	noncoding
Contig198.1	940	92	tpa_inf: hn1	0	0	0	1.31386	coding
Contig199.1	1987	92	thioredoxin interacting isoform cra_a	1	1	0	0.820043	coding
Contig200.1	623	92	---NA---	1	1	0	-1.29276	noncoding
Contig201.1	588	92	biogenesis of lysosome-related organelles complex 1 subunit 1	1	1	0	2.24768	coding
Contig202.1	3359	92	transforming protein precursor	0	0	0	3.84097	coding
Contig203.1	1970	92	ahnak partial	1	0	1	2.95776	coding
Contig204.1	1367	92	---NA---	1	1	0	-0.946686	noncoding
Contig205.1	626	91	nadh dehydrogenase	0	0	0	1.25474	coding
Contig206.1	1080	91	transcription factor btf3-like protein 4	0	0	0	3.12802	coding
Contig207.1	2023	91	---NA---	0	0	0	-1.18998	noncoding
Contig208.1	1016	91	---NA---	0	0	0	-1.21374	noncoding
Contig209.1	1703	91	non-pou domain octamer-binding	0	0	0	4.0337	coding
Contig210.1	604	91	60s acidic ribosomal protein p2	0	0	0	1.06993	coding
Contig211.1	1477	91	ubiquitin-conjugating enzyme e2 d2	0	0	0	2.54985	coding
Contig212.1	1730	91	chaperonin containing subunit 6a (zeta 1)	0	0	0	7.95638	coding
Contig213.1	1249	91	splicing arginine serine-rich 3	0	0	0	1.37079	coding
Contig214.1	628	91	meiotically up-regulated gene 28 isoform 3	0	0	0	1.27195	coding
Contig215.1	2918	90	wd repeat-containing protein 1	0	0	0	4.68562	coding
Contig216.1	622	90	cystatin b	0	0	0	1.10043	coding
Contig217.1	1308	89	hypothetical protein XcampvN_22681 [Xanthomonas campestris pv. vasculorum NCPPB702]	2	1	1	-1.26522	noncoding
Contig218.1	2365	89	cognin prolyl-4-hydroxylase protein disulfide isomerase	6	5	1	7.12083	coding
Contig219.1	1673	89	transmembrane protein 176b	6	1	5	-0.125199	noncoding
Contig220.1	1282	89	---NA---	6	3	3	-0.616907	noncoding
Contig221.1	1636	89	glutathione peroxidase 1	2	1	1	0.960046	coding
Contig222.1	1867	89	eukaryotic translation initiation factor 5	2	1	1	8.8165	coding
Contig223.1	1164	88	dolichyl-phosphate mannosyltransferase polypeptide catalytic subunit	0	0	0	3.35324	coding
Contig224.1	1063	88	sorcin isoform 3	1	1	0	2.72561	coding
Contig225.1	1919	88	mgc80802 protein	0	0	0	3.01112	coding
Contig226.1	2635	88	regulator of g-protein signaling 5	1	0	1	2.57838	coding
Contig227.1	1616	88	acidic leucine-rich nuclear phosphoprotein 32 family member e	2	2	0	5.53538	coding
Contig228.1	1408	88	cathepsin l	1	1	0	6.79274	coding
Contig229.1	2064	88	alpha-5 type iv collagen	0	0	0	4.13147	coding
Contig230.1	1006	87	---NA---	1	1	0	-0.958537	noncoding
Contig231.1	560	87	heterogeneous nuclear ribonucleoprotein u-like	0	0	0	3.49146	coding
Contig232.1	678	87	eukaryotic translation initiation factor 1b	0	0	0	0.985743	coding
Contig233.1	1142	87	---NA---	1	0	1	-0.466573	noncoding
Contig234.1	1523	87	actin related protein 2 3 subunit 34kda	2	2	0	5.33439	coding
Contig235.1	1229	86	---NA---	1	1	0	-1.03606	noncoding
Contig236.1	1498	86	---NA---	1	0	1	-1.32287	noncoding
Contig237.1	686	85	10 kda heat shock mitochondrial-like	0	0	0	1.05979	coding
Contig238.1	838	85	40s ribosomal protein s4	0	0	0	6.41146	coding
Contig239.1	1373	85	---NA---	1	0	1	-1.01114	noncoding
Contig240.1	1377	85	ribosome biogenesis protein nsa2 homolog	2	2	0	5.52618	coding
Contig241.1	1130	85	signal recognition particle 72 kda protein	2	1	1	4.88394	coding
Contig242.1	2341	85	capping protein (actin filament) muscle z- beta	0	0	0	5.05234	coding
Contig243.1	461	84	PREDICTED: hypothetical protein [Bos taurus]	0	0	0	0.367262	coding
Contig244.1	1105	84	eukaryotic translation elongation factor 1 delta (guanine nucleotide exchange protein)	2	2	0	5.91067	coding
Contig245.1	1630	84	protein disulfide isomerase family member 6	3	2	1	3.56219	coding
Contig246.1	3172	84	thrombospondin 2	3	1	2	7.12929	coding
Contig247.1	2323	84	ammonium transporter rh type c	4	3	1	8.12654	coding
Contig248.1	1817	83	s-adenosylhomocysteine hydrolase	3	3	0	10.4223	coding
Contig249.1	1474	83	---NA---	2	1	1	-1.06924	noncoding
Contig250.1	753	83	microsomal glutathione s-transferase 3	1	1	0	1.56322	coding
Contig251.1	954	83	---NA---	1	1	0	-0.764263	noncoding
Contig252.1	1137	83	atp h+ mitochondrial f1 gamma polypeptide 1	1	1	0	3.31509	coding
Contig253.1	957	83	glutathione s-transferase alpha-3-like	0	0	0	4.07145	coding
Contig254.1	2757	82	serine threonine-protein phosphatase pp1-beta catalytic subunit	2	2	0	6.68082	coding
Contig255.1	711	82	reactive oxygen species modulator 1	0	0	0	0.438211	coding
Contig256.1	655	82	ubiquitin c variant	2	2	0	2.3772	coding
Contig257.1	1075	82	---NA---	4	3	1	-0.893842	noncoding
Contig258.1	2145	82	mucin subtype tracheobronchial	13	7	6	3.2059	coding
Contig259.1	899	82	basic transcription factor 3	1	0	1	3.9817	coding
Contig260.1	2270	82	---NA---	1	0	1	-1.1425	noncoding
Contig261.1	3277	81	receptor expression enhancing protein 5	1	0	1	2.59485	coding
Contig262.1	1729	81	keratin 8	2	1	1	7.86922	coding
Contig263.1	2455	81	alpha 1 collagen	4	2	2	3.30566	coding
Contig264.1	823	80	mgc52838 protein	0	0	0	1.18402	coding
Contig265.1	1181	80	programmed cell death 6	0	0	0	2.43717	coding
Contig266.1	2338	80	microtubule-associated protein rp eb family member 1	0	0	0	4.23106	coding
Contig267.1	2012	80	matrix metallopeptidase 2 (gelatinase 72kda 72kda type 4 collagenase)	3	3	0	4.87781	coding
Contig268.1	583	80	---NA---	1	1	0	-0.941834	noncoding
Contig269.1	1825	80	5a11 basigin-2	1	1	0	3.66736	coding
Contig270.1	1010	80	peroxiredoxin 1 variant 2	4	3	1	4.99471	coding
Contig271.1	992	79	rrna promoter binding protein	0	0	0	1.13159	coding
Contig272.1	1216	79	---NA---	1	1	0	-1.13551	noncoding
Contig273.1	622	79	glutathione s-transferase m1	1	1	0	3.94669	coding
Contig274.1	890	79	nascent polypeptide-associated complex alpha polypeptide	1	1	0	4.06162	coding
Contig275.1	1913	79	heavy polypeptide non-muscle	2	1	1	3.78626	coding
Contig276.1	589	79	---NA---	0	0	0	-1.08128	noncoding
Contig277.1	1060	78	lectin precursor	1	1	0	1.01355	coding
Contig278.1	646	78	60s ribosomal protein l15-like	1	0	1	2.88034	coding
Contig279.1	931	78	adenylate kinase 1	3	2	1	2.3848	coding
Contig280.1	693	78	---NA---	2	2	0	-1.15746	noncoding
Contig281.1	646	78	protein s100-a11	1	0	1	1.41984	coding
Contig282.1	675	78	---NA---	4	2	2	-0.995137	noncoding
Contig283.1	606	78	ubiquinol-cytochrome c reductase complex ( kd)	0	0	0	-0.282025	noncoding
Contig284.1	2314	78	transitional endoplasmic reticulum atpase	1	1	0	8.55466	coding
Contig285.1	1645	78	adp-ribosylation factor 1	1	1	0	3.8078	coding
Contig286.1	978	77	histone -like	0	0	0	2.40301	coding
Contig287.1	954	77	biliverdin reductase b (flavin reductase )	2	1	1	3.09518	coding
Contig288.1	1168	77	15 kda selenoprotein	1	0	1	1.18754	coding
Contig289.1	1695	77	enoa_allmi ame: full=alpha-enolase ame: full=2-phospho-d-glycerate hydro-lyase ame: full=phosphopyruvate hydratase	2	2	0	11.5303	coding
Contig290.1	1529	77	---NA---	0	0	0	-1.08251	noncoding
Contig291.1	783	76	ribosomal protein l10a	2	0	2	5.9971	coding
Contig292.1	1049	76	poly -binding protein 2 isoform g	1	1	0	4.73682	coding
Contig293.1	943	76	mgc76278 protein	0	0	0	6.65143	coding
Contig294.1	1336	76	---NA---	6	4	2	-1.01814	noncoding
Contig295.1	576	75	---NA---	2	1	1	-0.857277	noncoding
Contig296.1	1516	75	---NA---	4	4	0	-1.1043	noncoding
Contig297.1	1282	75	u1 small nuclear ribonucleoprotein 70 kda	1	1	0	0.898679	coding
Contig298.1	1860	75	ocp-ii protein isoform 11	2	0	2	3.20242	coding
Contig299.1	1175	75	rna binding motif x-linked	2	1	1	2.06516	coding
Contig300.1	1144	75	tropomyosin 2	3	1	2	6.77379	coding
Contig301.1	995	75	atp synthase subunit b	1	0	1	5.02526	coding
Contig302.1	804	75	ribosomal l24 domain containing 1	2	1	1	3.65987	coding
Contig303.1	541	75	protein transport protein sec61 subunit gamma-like	0	0	0	0.579658	coding
Contig304.1	854	75	loc446231 protein	1	0	1	2.08865	coding
Contig305.1	1292	74	---NA---	3	3	0	-0.946329	noncoding
Contig306.1	452	74	---NA---	0	0	0	-1.02024	noncoding
Contig307.1	725	74	---NA---	1	0	1	-1.14635	noncoding
Contig308.1	2792	74	muc5b protein	1	0	1	3.11048	coding
Contig309.1	1206	74	na+ k+ alpha 1 polypeptide	1	1	0	5.02537	coding
Contig310.1	1217	74	hmg-17 protein	1	0	1	0.368541	coding
Contig311.1	1293	74	annexin a4	1	0	1	4.89976	coding
Contig312.1	1717	74	prosaposin (variant gaucher disease and variant metachromatic leukodystrophy)	0	0	0	3.03258	coding
Contig313.1	1583	74	---NA---	3	3	0	-1.10378	noncoding
Contig314.1	1754	74	serine peptidase kunitz 2	2	2	0	2.27454	coding
Contig315.1	615	74	ribosomal protein l27a	1	1	0	3.31154	coding
Contig316.1	1482	74	lipopolysaccharide-induced tumor necrosis factor-alpha factor homolog	0	0	0	-0.997608	noncoding
Contig317.1	1660	74	l-type pyruvate kinase	0	0	0	7.74253	coding
Contig318.1	495	73	ferrichrome-binding protein	1	1	0	-0.0844545	noncoding
Contig319.1	2062	73	adp-ribosylation factor 4	3	1	2	3.51297	coding
Contig320.1	1242	73	loc733419 protein	0	0	0	1.86975	coding
Contig321.1	568	72	up-regulated during skeletal muscle growth protein 5	0	0	0	-0.878888	noncoding
Contig322.1	2093	72	calcyclin binding protein	3	3	0	-0.195001	noncoding
Contig323.1	360	72	transient receptor potential cation subfamily member 4 associated protein	0	0	0	2.76849	coding
Contig324.1	293	71	hypothetical protein DAPPUDRAFT_120489 [Daphnia pulex]	1	1	0	-0.542943	noncoding
Contig325.1	618	71	translocase of inner mitochondrial membrane 13 homolog	0	0	0	1.34603	coding
Contig326.1	1051	71	alpha 2 type i collagen	0	0	0	5.0739	coding
Contig327.1	1621	71	reticulon isoform cra_e	1	0	1	2.54637	coding
Contig328.1	993	70	proteasome subunit alpha type-3	0	0	0	3.69653	coding
Contig329.1	701	70	galactoside- 4 (galectin 4)	3	0	3	2.37749	coding
Contig330.1	1756	70	capping protein (actin filament) muscle z- alpha 1	1	0	1	4.80424	coding
Contig331.1	1018	70	atp synthase f0 subunit 6	0	0	0	1.71331	coding
Contig332.1	1324	70	cysteine- angiogenic 61	0	0	0	2.50896	coding
Contig333.1	1213	70	---NA---	0	0	0	-1.14836	noncoding
Contig334.1	1622	70	---NA---	4	1	3	-1.2406	noncoding
Contig335.1	669	70	ribosomal protein l7	0	0	0	4.04678	coding
Contig336.1	591	70	---NA---	0	0	0	-1.15012	noncoding
Contig337.1	2848	70	scaffold attachment factor b	0	0	0	8.44038	coding
Contig338.1	1973	69	t-complex 1	7	5	2	9.3209	coding
Contig339.1	448	69	---NA---	0	0	0	-0.997452	noncoding
Contig340.1	996	69	PREDICTED: hypothetical protein [Strongylocentrotus purpuratus]	2	1	1	-0.542492	noncoding
Contig341.1	1412	69	ribophorin ii	2	1	1	6.20899	coding
Contig342.1	687	69	atp synthase lipid-binding mitochondrial precursor	2	2	0	2.22697	coding
Contig343.1	2840	69	gdp dissociation inhibitor 1	2	2	0	9.18233	coding
Contig344.1	1486	69	creatine brain	1	1	0	7.90049	coding
Contig345.1	848	68	histone	0	0	0	2.17252	coding
Contig346.1	1134	68	peptidyl-prolyl cis-trans isomerase fkbp3-like	1	1	0	2.00255	coding
Contig347.1	677	68	---NA---	0	0	0	-1.17663	noncoding
Contig348.1	1185	68	glyceraldehyde-3-phosphate dehydrogenase	4	4	0	12.4236	coding
Contig349.1	1501	68	interleukin enhancer binding factor 45kda	0	0	0	8.4808	coding
Contig350.1	622	68	nadh dehydrogenase 1 alpha 9kda	0	0	0	1.35116	coding
Contig351.1	668	68	---NA---	2	1	1	-0.186406	noncoding
Contig352.1	2751	68	rhesus blood group-associated glycoprotein	5	5	0	6.68178	coding
Contig353.1	1274	68	ubiquitin-conjugating enzyme e2n	1	1	0	2.13854	coding
Contig354.1	607	68	vacuolar atp synthase subunit f	1	0	1	2.51169	coding
Contig355.1	498	67	mgc82136 protein	1	1	0	2.72059	coding
Contig356.1	1265	67	vim4 protein	0	0	0	7.08915	coding
Contig357.1	1666	67	mgc80840 protein	2	2	0	3.34064	coding
Contig358.1	1686	67	---NA---	2	0	2	-1.23701	noncoding
Contig359.1	846	67	translation initiation factor eif4a ii	1	1	0	1.00543	coding
Contig360.1	3255	67	loc398539 protein	0	0	0	1.07667	coding
Contig361.1	438	67	---NA---	1	0	1	-0.483487	noncoding
Contig362.1	1911	67	14-3-3 protein beta alpha	1	1	0	4.01331	coding
Contig363.1	501	67	histone h2a type 2-b-like	0	0	0	2.03434	coding
Contig364.1	547	67	cystatin c	1	1	0	0.949832	coding
Contig365.1	1760	66	tropomyosin 3	2	1	1	5.15942	coding
Contig366.1	2020	66	---NA---	1	1	0	-1.27477	noncoding
Contig367.1	612	66	---NA---	1	1	0	-1.14133	noncoding
Contig368.1	1327	66	---NA---	1	0	1	-0.96946	noncoding
Contig369.1	987	66	gsn protein	3	3	0	4.45677	coding
Contig370.1	1317	66	cchc-type zinc nucleic acid binding protein isoform 2	1	0	1	0.151495	coding
Contig371.1	1942	66	t-complex protein 1 subunit delta	3	2	1	8.91552	coding
Contig372.1	1353	66	mitochondrial inorganic phosphate carrier	1	0	1	6.55132	coding
Contig373.1	630	66	---NA---	0	0	0	-1.02915	noncoding
Contig374.1	1450	66	annexin a1 (annexin i) (lipocortin i) (calpactin ii) (chromobindin 9) (phospholipase a2 inhibitory protein)	3	2	1	4.25813	coding
Contig375.1	2010	65	lysyl-trna synthetase	1	1	0	11.241	coding
Contig376.1	754	65	atp synthase lipid-binding mitochondrial precursor	1	0	1	2.61892	coding
Contig377.1	1323	65	transaldolase 1	0	0	0	7.96514	coding
Contig378.1	891	65	sodefrin precursor-like factor	2	2	0	0.641556	coding
Contig379.1	1868	65	cathepsin b	4	3	1	4.41411	coding
Contig380.1	1334	65	syndecan 2	4	3	1	0.0260554	coding
Contig381.1	1012	65	endothelial differentiation-related factor 1	1	0	1	2.26221	coding
Contig382.1	2103	65	dna ligase i	3	3	0	1.87391	coding
Contig383.1	1143	65	succinate dehydrogenase	1	0	1	5.31788	coding
Contig384.1	907	65	ribosomal protein l5	2	1	1	6.15378	coding
Contig385.1	2331	65	nuclear receptor coactivator 4	5	2	3	4.44384	coding
Contig386.1	493	65	exocyst complex component 2	0	0	0	1.06524	coding
Contig387.1	720	65	---NA---	2	2	0	-1.00301	noncoding
Contig388.1	581	65	novel protein	1	0	1	0.659252	coding
Contig389.1	1580	65	osteoglycin (osteoinductive mimecan) isoform cra_a	0	0	0	3.94218	coding
Contig390.1	1113	64	---NA---	0	0	0	-1.19164	noncoding
Contig391.1	1035	64	---NA---	2	2	0	-0.987543	noncoding
Contig392.1	1256	64	co1a1_cynpy ame: full=collagen alpha-1 chain ame: full=alpha-1 type i collagen flags: precursor	0	0	0	5.16698	coding
Contig393.1	903	64	tyrosine 3-monooxygenase tryptophan 5-monooxygenase activation theta polypeptide b	1	1	0	5.30084	coding
Contig394.1	1743	64	---NA---	1	0	1	-1.26828	noncoding
Contig395.1	1005	64	nadh dehydrogenase 1 beta subcomplex subunit 10	5	5	0	2.40994	coding
Contig396.1	1048	64	selenoprotein k	4	3	1	-0.0418204	noncoding
Contig397.1	1128	64	signal sequence beta	0	0	0	3.43018	coding
Contig398.1	2111	63	four and a half lim domains 1	1	0	1	1.43362	coding
Contig399.1	819	63	ferritin light oocyte isoform	3	3	0	4.10702	coding
Contig400.1	935	63	---NA---	2	2	0	-0.64576	noncoding
Contig401.1	801	63	elongation factor 1-gamma	2	1	1	4.64911	coding
Contig402.1	1009	63	eukaryotic translation initiation factor subunit 4 44kda isoform 1	2	2	0	3.928	coding
Contig403.1	568	63	60s acidic ribosomal protein p1	2	1	1	2.22215	coding
Contig404.1	1952	63	---NA---	4	4	0	-1.15876	noncoding
Contig405.1	1687	63	---NA---	1	0	1	-1.10663	noncoding
Contig406.1	1799	63	voltage-dependent anion channel 1	1	1	0	5.90525	coding
Contig407.1	736	63	zgc:153867 protein	0	0	0	2.92032	coding
Contig408.1	1655	63	collagen alpha-1 chain	0	0	0	0.475621	coding
Contig409.1	2569	63	flna protein	0	0	0	5.47818	coding
Contig410.1	488	63	ribosomal protein l11	0	0	0	2.97645	coding
Contig411.1	2233	62	ca++ cardiac fast twitch 1	0	0	0	6.7344	coding
Contig412.1	563	62	beta-microseminoprotein precursor	1	1	0	-0.845697	noncoding
Contig413.1	692	62	---NA---	1	1	0	-1.16577	noncoding
Contig414.1	577	62	acyl- -binding protein	1	0	1	1.87984	coding
Contig415.1	507	62	nadh dehydrogenase 1 alpha subcomplex subunit 2	2	0	2	1.67796	coding
Contig416.1	600	62	---NA---	1	1	0	-1.05558	noncoding
Contig417.1	792	62	growth-related translationally controlled tumor protein	0	0	0	2.70184	coding
Contig418.1	1156	62	rna-binding protein 25-like	1	0	1	2.0016	coding
Contig419.1	1512	62	loc100145764 protein	6	5	1	2.4385	coding
Contig420.1	1068	62	heterogeneous nuclear ribonucleoprotein h2 (h )	3	2	1	1.4962	coding
Contig421.1	487	61	chk1 checkpoint-like protein	0	0	0	-0.0774261	noncoding
Contig422.1	1069	61	rab gtpase binding effector protein 1	1	0	1	7.36588	coding
Contig423.1	1657	61	mhc class ii-associated invariant chain cd74	2	2	0	3.3578	coding
Contig424.1	695	61	---NA---	0	0	0	0.367773	coding
Contig425.1	493	61	40s ribosomal protein s28	2	2	0	0.446301	coding
Contig426.1	2256	61	hydroxymethylbilane synthase	1	1	0	4.94446	coding
Contig427.1	585	61	ribosomal protein l30	0	0	0	3.07321	coding
Contig428.1	549	61	---NA---	0	0	0	-1.32598	noncoding
Contig429.1	791	61	eukaryotic translation initiation factor 5a-1	1	1	0	0.364521	coding
Contig430.1	541	61	60s ribosomal protein l19	0	0	0	3.29786	coding
Contig431.1	687	61	signal sequence receptor delta	0	0	0	2.74418	coding
Contig432.1	1073	60	actin alpha	0	0	0	4.97129	coding
Contig433.1	2040	60	u4 u6 small nuclear ribonucleoprotein prp3	1	1	0	5.10846	coding
Contig434.1	1732	60	pe_pgrs family protein	2	2	0	1.43707	coding
Contig435.1	1884	60	mucin-5b precursor	1	0	1	4.57193	coding
Contig436.1	1502	60	---NA---	3	3	0	-1.08716	noncoding
Contig437.1	1973	60	---NA---	6	4	2	-1.00963	noncoding
Contig438.1	709	60	keratinocyte associated protein 2	2	0	2	1.94835	coding
Contig439.1	863	60	---NA---	0	0	0	-0.535359	noncoding
Contig440.1	838	60	achain crystal structure of mouse latexin (tissue carboxypeptidase inhibitor)	7	4	3	2.32573	coding
Contig441.1	1564	60	---NA---	0	0	0	-0.860509	noncoding
Contig442.1	1209	60	fibrillin 1-like	1	1	0	0.860666	coding
Contig443.1	1121	60	methionyl aminopeptidase 2	1	0	1	4.36547	coding
Contig444.1	972	59	proteasome subunit alpha type-7	0	0	0	3.4392	coding
Contig445.1	700	59	mgc53213 protein	3	3	0	0.454826	coding
Contig446.1	488	59	chk1 checkpoint-like protein	0	0	0	-0.0777185	noncoding
Contig447.1	2094	59	zinc finger protein 326	0	0	0	5.62724	coding
Contig448.1	1556	59	---NA---	3	2	1	-1.09345	noncoding
Contig449.1	1175	59	---NA---	1	0	1	2.4877	coding
Contig450.1	677	59	---NA---	1	1	0	-1.15734	noncoding
Contig451.1	553	59	cytochrome c oxidase subunit viia polypeptide 2	1	1	0	0.941225	coding
Contig452.1	814	59	---NA---	4	3	1	-1.0925	noncoding
Contig453.1	705	59	nadh dehydrogenase subunit 6	1	1	0	0.242495	coding
Contig454.1	2105	59	atp-binding cassette sub-family e member 1	0	0	0	6.26665	coding
Contig455.1	1680	59	actin related protein 2 3 subunit 41kda	2	2	0	7.52028	coding
Contig456.1	1851	59	splicing arginine serine-rich 2	1	0	1	1.2013	coding
Contig457.1	868	59	---NA---	1	0	1	-1.13395	noncoding
Contig458.1	1578	58	beta-lactamase	0	0	0	3.26236	coding
Contig459.1	1356	58	---NA---	0	0	0	-1.14506	noncoding
Contig460.1	486	58	---NA---	0	0	0	-0.690001	noncoding
Contig461.1	478	58	major alpha globin chain	0	0	0	2.36005	coding
Contig462.1	1744	58	non-specific lipid-transfer protein	0	0	0	3.24665	coding
Contig463.1	1566	58	eukaryotic translation initiation factor subunit a	1	1	0	8.0877	coding
Contig464.1	2053	58	---NA---	2	1	1	-0.79849	noncoding
Contig465.1	504	58	nadh dehydrogenase subunit 4l	0	0	0	-0.319056	noncoding
Contig466.1	690	58	---NA---	0	0	0	-1.20839	noncoding
Contig467.1	1435	58	---NA---	0	0	0	-0.997274	noncoding
Contig468.1	547	58	son dna-binding protein isoform f	3	2	1	-0.480467	noncoding
Contig469.1	1095	57	thimet oligopeptidase 1	1	1	0	1.25276	coding
Contig470.1	522	57	---NA---	3	2	1	-0.738967	noncoding
Contig471.1	637	57	thio_ophha ame: full=thioredoxin short=trx	1	1	0	0.182424	coding
Contig472.1	884	57	g-protein beta subunit like-protein	1	1	0	2.43099	coding
Contig473.1	1328	57	fk506 binding protein 1a 12 kda variant 1	6	5	1	0.865931	coding
Contig474.1	518	57	h2b12_xenla ame: full=histone h2b short=	0	0	0	3.28391	coding
Contig475.1	469	57	PREDICTED: hypothetical protein LOC704066 [Macaca mulatta]	1	1	0	-0.225808	noncoding
Contig476.1	672	57	ribosomal protein s3a	1	1	0	5.26603	coding
Contig477.1	2159	56	aspartyl-trna synthetase	7	2	5	7.22831	coding
Contig478.1	762	56	promyelocytic leukemia zinc finger protein kruppel-like zinc finger protein plzf	2	1	1	0.0506141	coding
Contig479.1	1129	56	mgc107884 protein	4	3	1	1.67016	coding
Contig480.1	701	56	ribosomal protein l8	2	2	0	3.1117	coding
Contig481.1	1153	56	nuclear casein kinase and cyclin-dependent kinase substrate 1	1	1	0	3.4784	coding
Contig482.1	1779	56	capping protein (actin filament) muscle z- alpha 1	2	2	0	4.89975	coding
Contig483.1	973	56	keratin 18	1	1	0	5.25998	coding
Contig484.1	773	56	signal sequence gamma (translocon-associated protein gamma)	4	2	2	3.52207	coding
Contig485.1	513	56	ribosomal protein l35	1	1	0	2.56896	coding
Contig486.1	700	55	transmembrane protein 14c	1	1	0	1.51431	coding
Contig487.1	2483	55	dolichyl-diphosphooligosaccharide--protein glycosyltransferase subunit stt3a	1	1	0	14.0036	coding
Contig488.1	1812	55	---NA---	1	1	0	0.292509	coding
Contig489.1	1076	55	tf-b protein	3	3	0	3.94179	coding
Contig490.1	550	55	mgc130882 protein	0	0	0	1.28871	coding
Contig491.1	538	55	solute carrier family 25 member 5	1	0	1	1.43495	coding
Contig492.1	1050	55	sm22 alpha	2	2	0	3.39436	coding
Contig493.1	1132	55	---NA---	1	0	1	-1.146	noncoding
Contig494.1	1118	55	ran binding protein 1	1	0	1	3.6827	coding
Contig495.1	1067	55	peptidylprolyl isomerase b	0	0	0	4.14113	coding
Contig496.1	1002	55	dral gene partial	2	2	0	0.936349	coding
Contig497.1	1590	55	uncoupling protein 2 ( proton carrier)	3	2	1	4.2166	coding
Contig498.1	1047	55	homeobox prox 1	1	0	1	4.8881	coding
Contig499.1	540	55	tubulin alpha-1c chain	0	0	0	3.92762	coding
Contig500.1	2904	55	aldehyde dehydrogenase 6 member a1	1	0	1	11.2258	coding
Contig501.1	1051	55	mgc78963 protein	2	2	0	1.05405	coding
Contig502.1	2113	54	transketolase-like 2	1	1	0	5.24996	coding
Contig503.1	966	54	hypothetical cytosolic protein	0	0	0	0.0720658	coding
Contig504.1	815	54	PREDICTED: hypothetical protein LOC100487808 [Xenopus (Silurana) tropicalis]	2	0	2	0.440686	coding
Contig505.1	231	54	---NA---	0	0	0	-1.1264	noncoding
Contig506.1	1677	54	barrier-to-autointegration factor a	2	0	2	0.935214	coding
Contig507.1	1360	54	---NA---	5	2	3	-1.005	noncoding
Contig508.1	1235	54	loc494814 protein	4	3	1	4.53561	coding
Contig509.1	456	54	---NA---	1	1	0	-1.35048	noncoding
Contig510.1	1358	54	synaptotagmin-like 2-like	0	0	0	0.846833	coding
Contig511.1	1274	54	annexin a1	1	1	0	4.19822	coding
Contig512.1	1279	54	novel protein	0	0	0	1.99828	coding
Contig513.1	2306	54	duf946 domain-containing protein	7	2	5	2.27369	coding
Contig514.1	840	53	---NA---	0	0	0	-0.641198	noncoding
Contig515.1	1414	53	myosin heavy chain	0	0	0	11.0901	coding
Contig516.1	670	53	tigger transposable element derived 5-like	2	1	1	1.46649	coding
Contig517.1	2115	53	connectin titin	2	1	1	2.69003	coding
Contig518.1	707	53	b chain x-ray crystallography reveals crosslinking of mammalian lectin (galectin-1) by biantennary complex type saccharides	3	3	0	-0.522702	noncoding
Contig519.1	971	53	PREDICTED: hypothetical protein LOC100468944 [Ailuropoda melanoleuca]	1	0	1	1.8396	coding
Contig520.1	685	53	cyclophilin a	1	1	0	4.35507	coding
Contig521.1	669	53	---NA---	0	0	0	-1.10605	noncoding
Contig522.1	1119	53	---NA---	0	0	0	-0.2862	noncoding
Contig523.1	2318	53	integrin beta-1 precursor	0	0	0	6.96958	coding
Contig524.1	2033	53	ubiquitin-conjugating enzyme e2 variant 1	2	1	1	2.37859	coding
Contig525.1	1022	53	caldesmon isoform 3	2	0	2	1.43094	coding
Contig526.1	597	53	---NA---	1	0	1	-1.16643	noncoding
Contig527.1	607	53	cytochrome c oxidase subunit mitochondrial precursor	4	2	2	1.61898	coding
Contig528.1	1471	53	t-cell differentiation	3	3	0	0.927029	coding
Contig529.1	580	53	protein fam183a-like	2	0	2	1.27768	coding
Contig530.1	288	52	---NA---	0	0	0	-1.40871	noncoding
Contig531.1	625	52	mgc85441 protein	1	1	0	1.75231	coding
Contig532.1	1014	52	myozenin 1	0	0	0	1.68354	coding
Contig533.1	685	52	---NA---	2	2	0	-1.05941	noncoding
Contig534.1	1096	52	---NA---	0	0	0	-1.15317	noncoding
Contig535.1	1421	52	dna topoisomerase 1	2	2	0	4.64334	coding
Contig536.1	649	52	elongation factor 1-beta	1	0	1	3.37449	coding
Contig537.1	475	52	chain crystal structure of human translationally controlled tumour associated protein	1	1	0	-0.941534	noncoding
Contig538.1	1763	52	heat shock protein 90kda beta member 1	2	2	0	7.14828	coding
Contig539.1	874	52	polo-like kinase 2	1	1	0	0.971278	coding
Contig540.1	788	52	---NA---	0	0	0	-1.1534	noncoding
Contig541.1	1184	52	hyaluronan binding protein 4	0	0	0	2.67697	coding
Contig542.1	1365	52	sh3 domain binding glutamic acid-rich 3	1	0	1	1.08388	coding
Contig543.1	1650	52	glucose-6-phosphate isomerase	0	0	0	11.8076	coding
Contig544.1	2131	52	transmembrane emp24 domain trafficking protein 2	2	1	1	2.49368	coding
Contig545.1	627	52	ribosomal protein s9	1	1	0	3.76059	coding
Contig546.1	1225	52	sft2 domain containing 1	4	1	3	1.69962	coding
Contig547.1	1443	52	dchain crystal structure of su6656-bound - dependent protein kinase ii delta in complex with calmodulin	1	0	1	2.75159	coding
Contig548.1	446	52	---NA---	1	1	0	-0.758264	noncoding
Contig549.1	707	52	metaxin 2	1	0	1	1.62764	coding
Contig550.1	976	52	adp-ribosylation factor-like 1	1	1	0	3.31423	coding
Contig551.1	505	52	PREDICTED: hypothetical protein LOC100496032 [Xenopus (Silurana) tropicalis]	0	0	0	-0.535425	noncoding
Contig552.1	432	51	protein	1	1	0	-0.163841	noncoding
Contig553.1	269	51	coagulation factor v precursor	0	0	0	-0.449186	noncoding
Contig554.1	893	51	aortic smooth muscle-like isoform 1	2	1	1	5.57104	coding
Contig555.1	664	51	aldolase fructose-bisphosphate	0	0	0	1.88527	coding
Contig556.1	521	51	myosin heavy chain	1	1	0	2.82742	coding
Contig557.1	1782	51	autoantigen la	2	1	1	7.73942	coding
Contig558.1	526	51	intestinal fatty acid binding protein 2b	0	0	0	0.0123843	coding
Contig559.1	1007	51	---NA---	0	0	0	-1.10069	noncoding
Contig560.1	1740	51	heterogeneous nuclear ribonucleoprotein k	1	1	0	3.43886	coding
Contig561.1	1700	51	---NA---	5	2	3	-0.597265	noncoding
Contig562.1	729	51	sec61 beta subunit	2	2	0	0.422119	coding
Contig563.1	799	51	---NA---	0	0	0	-0.939293	noncoding
Contig564.1	968	51	---NA---	0	0	0	-1.10087	noncoding
Contig565.1	697	51	---NA---	1	0	1	-1.15933	noncoding
Contig566.1	1097	51	thioredoxin-dependent peroxide mitochondrial precursor	0	0	0	4.65489	coding
Contig567.1	2190	51	---NA---	0	0	0	-1.1113	noncoding
Contig568.1	622	51	loc496604 protein	3	1	2	0.546728	coding
Contig569.1	106	50	---NA---	3	3	0	-1.07638	noncoding
Contig570.1	592	50	ribosomal protein s13	2	2	0	4.01275	coding
Contig571.1	1215	50	arpc1a protein	3	3	0	4.54701	coding
Contig572.1	278	50	glucose-dependent insulinotropic receptor	0	0	0	-0.234671	noncoding
Contig574.1	1669	50	vesicle-associated membrane protein-associated protein b c variant 3	1	0	1	2.53474	coding
Contig575.1	1115	50	smt3 suppressor of mif two 3-like 3	1	1	0	1.79158	coding
Contig576.1	1160	50	glycyl-trna synthetase	3	3	0	5.16915	coding
Contig577.1	2631	50	---NA---	2	1	1	-1.21563	noncoding
Contig578.1	1119	50	myeloid cell leukemia sequence 1	2	1	1	1.1794	coding
Contig579.1	2088	50	member of ras oncogene family	1	1	0	2.32108	coding
Contig580.1	658	50	protein s100-a10	0	0	0	1.67917	coding
Contig581.1	946	50	camp-regulated 19kda	1	0	1	2.63182	coding
Contig582.1	908	50	type ii cytoskeletal-like	1	1	0	3.22945	coding
Contig583.1	1704	50	translocon-associated protein subunit alpha precursor	2	2	0	5.79424	coding
Contig584.1	1149	50	proliferating cell nuclear antigen	0	0	0	5.52382	coding
Contig585.1	663	50	ribosomal protein l9 variant 2	1	1	0	3.38988	coding
Contig586.1	1290	50	mgc82134 protein	6	3	3	2.26502	coding
Contig587.1	448	49	chk1 checkpoint-like protein	0	0	0	-0.0446612	noncoding
Contig588.1	1266	49	eukaryotic translation initiation factor 3 subunit h	1	1	0	6.35236	coding
Contig589.1	1138	49	camp_cerae ame: full=cathelicidin antimicrobial peptide contains: ame: full=antibacterial protein fall-39 ame: full=fall-39 peptide antibiotic contains: ame: full=antibacterial protein ll-37 flags: precursor	5	2	3	0.0195883	coding
Contig590.1	1314	49	---NA---	1	1	0	-0.750292	noncoding
Contig591.1	1366	49	---NA---	4	1	3	-0.936638	noncoding
Contig592.1	820	49	PREDICTED: hypothetical protein LOC100490539 [Xenopus (Silurana) tropicalis]	1	0	1	-1.2673	noncoding
Contig593.1	407	49	tf-b protein	0	0	0	-0.137865	noncoding
Contig594.1	1370	49	---NA---	1	0	1	-1.20169	noncoding
Contig595.1	634	49	40s ribosomal protein s3	1	1	0	4.47166	coding
Contig596.1	1112	49	collagen type xii alpha 1	1	1	0	-1.14471	noncoding
Contig597.1	835	49	mgc84124 protein	1	1	0	1.79972	coding
Contig598.1	664	49	mgc52598 protein	0	0	0	3.305	coding
Contig599.1	1074	48	uroporphyrinogen iii synthase	1	0	1	4.66016	coding
Contig600.1	959	48	mgc82134 protein	2	1	1	0.881556	coding
Contig601.1	1719	48	eukaryotic translation initiation factor 2 subunit 1 alpha variant 3 isoform 2	1	0	1	5.62645	coding
Contig602.1	1286	48	protein phosphatase	2	0	2	3.20699	coding
Contig603.1	1271	48	retrotransposable element tf2 155 kda protein type 1-like	0	0	0	-1.04426	noncoding
Contig604.1	2729	48	---NA---	0	0	0	-1.18438	noncoding
Contig605.1	650	48	PREDICTED: hypothetical protein XP_857631 [Canis familiaris]	1	0	1	-0.531184	noncoding
Contig606.1	631	48	---NA---	1	1	0	-1.09152	noncoding
Contig607.1	500	48	---NA---	0	0	0	-0.953985	noncoding
Contig608.1	856	48	loc494636 protein	0	0	0	4.10117	coding
Contig609.1	853	48	calponin smooth muscle	4	4	0	1.8365	coding
Contig610.1	477	48	eukaryotic translation initiation factor subunit 2 38kda	0	0	0	1.19195	coding
Contig611.1	493	48	cytochrome c oxidase subunit iii	0	0	0	1.96298	coding
Contig612.1	2183	48	heat shock protein 47	0	0	0	2.80627	coding
Contig613.1	509	48	---NA---	3	2	1	-0.935924	noncoding
Contig614.1	1081	48	rna recognition motif-containing protein	4	3	1	0.726865	coding
Contig615.1	824	48	---NA---	0	0	0	-1.10915	noncoding
Contig616.1	1180	48	glutathione s-transferase omega 1	0	0	0	3.97333	coding
Contig617.1	927	48	---NA---	1	1	0	-1.11197	noncoding
Contig618.1	1619	48	ubiquinol-cytochrome c reductase core protein ii	0	0	0	3.77426	coding
Contig619.1	712	47	proteasome maturation protein	3	3	0	2.80881	coding
Contig620.1	441	47	---NA---	0	0	0	-1.04359	noncoding
Contig621.1	1173	47	loc733284 protein	1	1	0	5.55367	coding
Contig622.1	120	47	---NA---	1	1	0	-0.992273	noncoding
Contig623.1	369	47	eukaryotic translation elongation factor 1 gamma	0	0	0	0.0672516	coding
Contig624.1	1306	47	myelin expression factor 2	0	0	0	4.36736	coding
Contig625.1	1290	47	repetitive proline rich protein	2	0	2	2.04928	coding
Contig626.1	632	47	ubc_pig ame: full=polyubiquitin-c contains: ame: full=ubiquitin-related contains: ame: full=ubiquitin flags: precursor	0	0	0	3.70746	coding
Contig627.1	1879	47	glycoprotein m6b	1	1	0	1.32798	coding
Contig628.1	479	47	---NA---	4	3	1	-1.13913	noncoding
Contig629.1	1329	47	---NA---	1	1	0	-0.404039	noncoding
Contig630.1	677	47	dna-directed dna polymerase epsilon 4	0	0	0	0.126984	coding
Contig631.1	2320	47	---NA---	0	0	0	-1.12269	noncoding
Contig632.1	1369	47	---NA---	1	0	1	-1.28059	noncoding
Contig633.1	471	47	cytochrome c oxidase subunit viic	0	0	0	0.271752	coding
Contig634.1	1604	47	reverse transcriptase	1	1	0	-0.142409	noncoding
Contig635.1	760	47	---NA---	0	0	0	-1.12201	noncoding
Contig636.1	1138	47	septin 7a	0	0	0	5.02243	coding
Contig637.1	1296	47	heterogeneous nuclear ribonucleoprotein l	1	1	0	5.42727	coding
Contig638.1	734	47	yth domain family protein 3	0	0	0	3.04529	coding
Contig639.1	1317	47	inorganic pyrophosphatase 2	2	2	0	6.2619	coding
Contig640.1	1095	47	light chain a	1	1	0	4.38979	coding
Contig641.1	664	47	cytochrome c oxidase subunit viib	1	0	1	0.763026	coding
Contig642.1	2490	47	protein phosphatase catalytic alpha isoform	1	1	0	8.4036	coding
Contig643.1	1888	47	nucleosome assembly protein 1-like 4	0	0	0	5.66066	coding
Contig644.1	2600	47	xnop56 protein	3	2	1	9.10252	coding
Contig645.1	593	47	heat shock factor-binding protein 1	0	0	0	1.02971	coding
Contig646.1	564	46	ribosomal protein s8	0	0	0	3.54012	coding
Contig647.1	442	46	mgc82136 protein	1	1	0	2.81018	coding
Contig648.1	897	46	d chain crystal structure of xenavidin	1	1	0	-0.849025	noncoding
Contig649.1	1144	46	proteoglycan 3	3	1	2	-0.734476	noncoding
Contig650.1	512	46	mgc82136 protein	2	1	1	2.73553	coding
Contig651.1	1106	46	constitutive coactivator of ppar-gamma-like protein 1- partial	2	0	2	1.23005	coding
Contig652.1	1859	46	splicing arginine serine-rich 14	1	1	0	7.98206	coding
Contig653.1	1670	46	elongation of very long chain fatty acids-like 1	1	1	0	1.40913	coding
Contig654.1	367	46	60s ribosomal protein l38	4	3	1	1.0659	coding
Contig655.1	628	46	ribosomal protein s6	2	2	0	4.34062	coding
Contig656.1	777	46	larval beta-globin	5	5	0	2.73573	coding
Contig657.1	1010	46	---NA---	0	0	0	-0.55026	noncoding
Contig658.1	1328	46	peroxiredoxin 5	3	2	1	-0.0721417	noncoding
Contig659.1	1487	46	epithelial cell adhesion molecule	0	0	0	3.13953	coding
Contig660.1	1377	46	serine threonine-protein kinase sgk1	0	0	0	1.97749	coding
Contig661.1	543	45	cof2_chick ame: full=cofilin-2 ame: full= muscle isoform	0	0	0	2.99669	coding
Contig662.1	927	45	type ii cytoskeletal 6a (cytokeratin-6a) (ck 6a) (k6a keratin) (cytokeratin-6d) (ck 6d) (allergen hom s 5)	3	2	1	6.90004	coding
Contig663.1	731	45	ribosomal protein l6	1	0	1	3.65556	coding
Contig664.1	1084	45	isocitrate dehydrogenase 2 (nadp+) mitochondrial	4	3	1	8.99613	coding
Contig665.1	1307	45	probable rrna-processing protein ebp2	1	0	1	2.8387	coding
Contig666.1	1588	45	septin 7	4	1	3	2.17577	coding
Contig667.1	502	45	f1f0-type atp synthase subunit g	3	1	2	1.97862	coding
Contig668.1	1130	45	member of ras oncogene family	0	0	0	0.717747	coding
Contig669.1	1437	45	betaine-homocysteine methyltransferase	0	0	0	8.25221	coding
Contig670.1	861	45	mgc80314 protein	1	1	0	0.545189	coding
Contig671.1	1406	45	---NA---	2	1	1	-1.08308	noncoding
Contig672.1	447	45	---NA---	0	0	0	-0.810192	noncoding
Contig673.1	445	45	---NA---	0	0	0	-0.919802	noncoding
Contig674.1	1033	45	transmembrane protein 90b-like	2	1	1	0.529603	coding
Contig675.1	672	45	upf0545 protein c22orf39 homolog	2	1	1	0.446068	coding
Contig676.1	632	45	---NA---	1	1	0	-0.840567	noncoding
Contig677.1	777	45	yth domain member 3	1	1	0	1.54909	coding
Contig678.1	1095	45	---NA---	2	0	2	-1.24051	noncoding
Contig679.1	587	45	mCG141156 [Mus musculus]	0	0	0	-1.24648	noncoding
Contig680.1	1196	45	ubiquitin-conjugating enzyme e2b	1	1	0	2.14054	coding
Contig681.1	1179	45	surfactant protein c	0	0	0	0.275063	coding
Contig682.1	472	45	---NA---	0	0	0	-1.19309	noncoding
Contig683.1	435	44	chk1 checkpoint-like protein	0	0	0	-0.405413	noncoding
Contig684.1	923	44	nkef-b protein	0	0	0	4.71445	coding
Contig685.1	1319	44	low quality protein: tubulin alpha-1c chain-like	2	2	0	13.4532	coding
Contig686.1	1443	44	delta- isoform cra_a	0	0	0	0.370287	coding
Contig687.1	502	44	histone h2a -613	1	0	1	3.28278	coding
Contig688.1	1291	44	orf 73	2	2	0	1.18235	coding
Contig689.1	1370	44	peptidylaminoacyl-l d-isomerase precursor	0	0	0	0.679684	coding
Contig690.1	744	44	---NA---	1	1	0	-1.10522	noncoding
Contig691.1	545	44	---NA---	0	0	0	-1.00067	noncoding
Contig692.1	537	44	ribosomal protein s14-like	1	1	0	4.05568	coding
Contig693.1	1948	44	legumain	2	0	2	4.55888	coding
Contig694.1	682	44	---NA---	0	0	0	-1.20334	noncoding
Contig695.1	1160	44	---NA---	6	6	0	-1.15167	noncoding
Contig696.1	781	44	cysteine-rich protein 1	3	0	3	0.637366	coding
Contig697.1	508	44	---NA---	1	1	0	-1.10911	noncoding
Contig698.1	2416	44	adaptor-related protein complex sigma 1 isoform cra_a	0	0	0	2.35853	coding
Contig699.1	749	44	cold-inducible rna-binding protein	0	0	0	1.53791	coding
Contig700.1	1042	44	rna binding motif protein 12	0	0	0	0.0896174	coding
Contig701.1	1110	44	proteasome alpha 1 subunit	2	2	0	2.41939	coding
Contig702.1	507	44	60s ribosomal protein l29-like	1	0	1	1.40798	coding
Contig703.1	1807	44	---NA---	0	0	0	-0.886329	noncoding
Contig704.1	1159	44	der1-like domain member 2	1	0	1	4.08884	coding
Contig705.1	1679	44	catenin (cadherin associated protein) beta isoform cra_a	0	0	0	5.89332	coding
Contig706.1	1557	44	carbonyl reductase 1	5	2	3	4.26667	coding
Contig707.1	780	44	cold inducible rna-binding protein beta	2	1	1	1.32198	coding
Contig708.1	900	44	alpha-n-acetyltransferase 1a	1	0	1	3.43594	coding
Contig709.1	1133	43	subunit of the dimeric cap binding complex cbc	0	0	0	2.70496	coding
Contig710.1	406	43	---NA---	0	0	0	-1.03457	noncoding
Contig711.1	503	43	ribosomal protein l28	0	0	0	1.74919	coding
Contig712.1	1619	43	rna-binding protein 4 (rna-binding motif protein 4) (rna-binding motif protein 4a) (lark homolog)	3	2	1	2.28817	coding
Contig713.1	1763	43	eif3l_nemve ame: full=eukaryotic translation initiation factor 3 subunit l short=eif3l	0	0	0	5.36619	coding
Contig714.1	711	43	small nuclear ribonucleoprotein d2 polypeptide	2	2	0	2.12292	coding
Contig715.1	487	43	chk1 checkpoint homolog ( pombe)	0	0	0	-1.1644	noncoding
Contig716.1	1312	43	phytanoyl- peroxisomal	0	0	0	-1.28814	noncoding
Contig717.1	489	43	hypothetical protein Bm1_02890 [Brugia malayi]	0	0	0	-1.02045	noncoding
Contig718.1	502	43	chk1 checkpoint-like protein	0	0	0	0.205966	coding
Contig719.1	568	43	---NA---	1	1	0	-1.07966	noncoding
Contig720.1	1960	43	casein kinase alpha isoform cra_b	1	0	1	0.744799	coding
Contig721.1	477	43	60s ribosomal protein l5-like isoform 3	0	0	0	2.24082	coding
Contig722.1	1288	43	chk1 checkpoint-like protein	2	1	1	-1.24164	noncoding
Contig723.1	954	43	lama4 variant protein	0	0	0	1.08908	coding
Contig724.1	702	43	atp h+ mitochondrial f0 subunit d isoform 1	2	2	0	2.517	coding
Contig725.1	1349	43	---NA---	1	1	0	-1.00522	noncoding
Contig726.1	611	43	---NA---	0	0	0	-0.937671	noncoding
Contig727.1	1154	43	alpha 1a	2	2	0	12.142	coding
Contig728.1	565	43	matrix gla protein	0	0	0	-0.0784857	noncoding
Contig729.1	1226	43	---NA---	1	1	0	-1.1591	noncoding
Contig730.1	1002	43	cytochrome c subunit va	2	1	1	2.39189	coding
Contig731.1	559	43	selenoprotein 2a	2	2	0	0.67981	coding
Contig732.1	1533	43	tctex1 domain-containing protein 1-b	3	3	0	2.28561	coding
Contig733.1	525	43	fbp32 precursor	0	0	0	0.332555	coding
Contig734.1	194	42	---NA---	0	0	0	-1.16257	noncoding
Contig735.1	1204	42	casq1_ranes ame: full=calsequestrin-1 ame: full= skeletal muscle isoform flags: precursor	0	0	0	11.7343	coding
Contig736.1	1500	42	dek oncogene (dna binding)	0	0	0	4.01017	coding
Contig737.1	1404	42	indolethylamine n-methyltransferase	2	2	0	1.50325	coding
Contig738.1	1564	42	guanine nucleotide binding protein (g protein) gamma 12	0	0	0	0.514135	coding
Contig739.1	493	42	---NA---	0	0	0	-1.10961	noncoding
Contig740.1	996	42	galactose soluble 8-like	1	0	1	-0.72825	noncoding
Contig741.1	784	42	promyelocytic leukemia zinc finger protein kruppel-like zinc finger protein plzf	2	2	0	-0.624345	noncoding
Contig742.1	1701	42	transcription initiation factor iif alpha subunit (tfiif-alpha) (transcription initiation factor rap74) (general transcription factor iif polypeptide 1 74 kda subunit protein)	0	0	0	9.5124	coding
Contig743.1	490	42	oxysterol binding 9	1	1	0	-0.0338573	noncoding
Contig744.1	1836	42	endoplasmic reticulum protein 44	0	0	0	8.15219	coding
Contig745.1	1713	42	---NA---	1	1	0	-1.09278	noncoding
Contig746.1	2151	42	---NA---	0	0	0	-1.16563	noncoding
Contig747.1	549	42	PREDICTED: hypothetical protein [Bos taurus]	0	0	0	0.409948	coding
Contig748.1	543	42	ribosomal protein l22 like 1	0	0	0	1.92825	coding
Contig749.1	760	42	---NA---	1	1	0	-1.20073	noncoding
Contig750.1	2043	42	type alpha 1 isoform 3	0	0	0	1.95268	coding
Contig751.1	978	42	cd63 molecule	5	3	2	2.48969	coding
Contig752.1	711	42	trinucleotide repeat containing 5 protein	3	2	1	4.36628	coding
Contig753.1	758	42	ubiquinol-cytochrome c reductase hinge protein	1	1	0	1.1589	coding
Contig754.1	788	42	matrix gla protein	2	2	0	0.634155	coding
Contig755.1	696	42	fbp32 precursor	0	0	0	1.7732	coding
Contig756.1	1060	42	mitochondrial enoyl- hydratase	2	2	0	5.79899	coding
Contig757.1	231	41	keratin associated protein 4-16-like	1	0	1	-0.481857	noncoding
Contig758.1	635	41	---NA---	1	1	0	-0.821323	noncoding
Contig759.1	1494	41	nebulin isoform 2	0	0	0	3.31548	coding
Contig760.1	1187	41	---NA---	2	0	2	-1.09136	noncoding
Contig761.1	572	41	loc100049137 protein	1	1	0	0.885844	coding
Contig762.1	368	41	---NA---	1	1	0	-1.10684	noncoding
Contig763.1	937	41	loc515676 protein	2	2	0	-0.179519	noncoding
Contig764.1	1182	41	complement factor h precursor (h factor 1) isoform 9	1	1	0	1.21791	coding
Contig765.1	1167	41	---NA---	1	1	0	-1.23626	noncoding
Contig766.1	1862	41	---NA---	0	0	0	-1.13801	noncoding
Contig767.1	1989	41	hypothetical protein CHLREDRAFT_155068 [Chlamydomonas reinhardtii]	2	2	0	-1.20431	noncoding
Contig768.1	891	41	myosin light polypeptide 6	1	1	0	3.04449	coding
Contig769.1	2042	41	---NA---	2	2	0	-1.02201	noncoding
Contig770.1	2656	41	chromatin modifying protein 1b	2	1	1	2.83273	coding
Contig771.1	961	41	---NA---	0	0	0	-1.16889	noncoding
Contig772.1	971	41	low molecular mass polypeptide complex subunit 2	1	0	1	3.05316	coding
Contig773.1	482	41	---NA---	3	3	0	-1.05607	noncoding
Contig774.1	2472	41	dolichyl-diphosphooligosaccharide--protein glycosyltransferase subunit stt3b-like	1	1	0	2.51275	coding
Contig775.1	1016	41	von willebrand factor a domain containing gene 2	3	1	2	0.943638	coding
Contig776.1	857	41	---NA---	1	0	1	-0.993073	noncoding
Contig777.1	1535	41	---NA---	1	0	1	-0.978799	noncoding
Contig778.1	898	41	---NA---	2	2	0	-1.10559	noncoding
Contig779.1	975	41	nadh dehydrogenase alpha beta 8kda	0	0	0	1.82858	coding
Contig780.1	160	40	---NA---	0	0	0	-1.20023	noncoding
Contig781.1	459	40	chk1 checkpoint-like protein	0	0	0	-0.0485171	noncoding
Contig782.1	1349	40	transferrin receptor protein 1	5	2	3	3.22238	coding
Contig783.1	1282	40	eukaryotic translation initiation factor 3 subunit 9 (eif-3 eta) (eif3 p116) (eif3 p110) isoform 1	2	0	2	2.84186	coding
Contig784.1	1318	40	adenylosuccinate synthetase isozyme 1- partial	2	2	0	4.07164	coding
Contig785.1	1541	40	eukaryotic translation initiation factor subunit e	3	3	0	6.86126	coding
Contig786.1	526	40	---NA---	1	0	1	-1.06715	noncoding
Contig787.1	752	40	alpha 4b	4	4	0	7.29582	coding
Contig788.1	483	40	60s ribosomal protein l35a-like isoform 2	5	4	1	1.85777	coding
Contig789.1	136	40	---NA---	1	1	0	-1.14052	noncoding
Contig790.1	486	40	PREDICTED: hypothetical protein [Bos taurus]	0	0	0	0.338252	coding
Contig791.1	585	40	---NA---	3	3	0	0.195383	coding
Contig792.1	1494	40	isoform cra_a	0	0	0	7.69512	coding
Contig793.1	1076	40	microtubule-associated protein	4	3	1	1.73194	coding
Contig794.1	885	40	---NA---	2	1	1	-0.967218	noncoding
Contig795.1	1290	40	---NA---	1	1	0	-1.04133	noncoding
Contig796.1	1451	40	ornithine decarboxylase	0	0	0	6.23546	coding
Contig797.1	486	40	tbc1 domain member 17	0	0	0	0.0632173	coding
Contig798.1	2023	40	hydroxyacyl-coenzyme a dehydrogenase 3-ketoacyl-coenzyme a thiolase enoyl-coenzyme a hydratase (trifunctional protein) beta subunit	3	1	2	4.4449	coding
Contig799.1	1156	40	---NA---	1	1	0	-1.05036	noncoding
Contig800.1	966	40	beta-microsemino isoform 1	1	1	0	-1.02983	noncoding
Contig801.1	1007	40	---NA---	1	1	0	-1.02258	noncoding
Contig802.1	987	40	succinate dehydrogenase assembly factor mitochondrial precursor	0	0	0	1.85242	coding
Contig803.1	819	40	proactivator polypeptide precursor	1	0	1	0.978289	coding
Contig804.1	563	40	isocitrate dehydrogenase 2 (nadp+) mitochondrial	0	0	0	1.66237	coding
Contig805.1	1112	40	ras homolog enriched in brain	1	1	0	2.4421	coding
Contig806.1	871	40	glutathione s-transferase p 1	0	0	0	3.47478	coding
Contig807.1	493	40	alpha 1a	1	1	0	3.08717	coding
Contig808.1	1113	40	---NA---	4	1	3	-1.13865	noncoding
Contig809.1	1038	40	---NA---	1	1	0	-1.19416	noncoding
Contig810.1	465	40	---NA---	1	1	0	-1.05433	noncoding
Contig811.1	993	40	armet protein	0	0	0	3.87867	coding
Contig812.1	830	40	glrx protein	0	0	0	0.786608	coding
Contig813.1	1666	40	---NA---	0	0	0	-1.17187	noncoding
Contig814.1	1196	40	fructose- -bisphosphatase 1	0	0	0	5.24107	coding
Contig815.1	658	40	snrpf protein	3	2	1	0.880106	coding
Contig816.1	1861	40	t-complex protein 1 subunit theta	2	2	0	5.55534	coding
Contig817.1	392	39	---NA---	0	0	0	-1.14983	noncoding
Contig819.1	455	39	chk1 checkpoint-like protein	0	0	0	0.0485087	coding
Contig820.1	237	39	protein p60	0	0	0	-0.642649	noncoding
Contig821.1	958	39	light chain regulatory	1	1	0	3.80587	coding
Contig822.1	2312	39	heavy chain skeletal muscle	2	0	2	16.2959	coding
Contig823.1	654	39	60s ribosomal protein l12	1	1	0	4.9214	coding
Contig824.1	591	39	nadh dehydrogenase 1 beta subcomplex 3 12 kda variant 1	0	0	0	1.24624	coding
Contig825.1	2156	39	biliverdin reductase a	1	0	1	5.26607	coding
Contig826.1	583	39	---NA---	0	0	0	-1.15285	noncoding
Contig827.1	467	39	chk1 checkpoint-like protein	2	1	1	-1.25639	noncoding
Contig828.1	740	39	transmembrane 4 l6 family member 1 isoform 2	4	2	2	-0.962966	noncoding
Contig829.1	813	39	PREDICTED: hypothetical protein LOC100493186 [Xenopus (Silurana) tropicalis]	6	4	2	0.604114	coding
Contig830.1	415	39	---NA---	0	0	0	-1.02538	noncoding
Contig831.1	2254	39	reverse ribonuclease integrase	4	1	3	5.04088	coding
Contig832.1	1324	39	extracellular sulfatase sulf-2	1	1	0	0.113146	coding
Contig833.1	835	39	---NA---	1	1	0	-1.00268	noncoding
Contig834.1	636	39	annexin a6	0	0	0	1.29071	coding
Contig835.1	1610	39	---NA---	2	2	0	-1.22338	noncoding
Contig836.1	470	39	---NA---	1	0	1	-0.980623	noncoding
Contig837.1	712	39	glutathione s-transferase m1	4	4	0	4.45679	coding
Contig838.1	1575	39	endoplasmic reticulum lectin 1 isoform 1	2	1	1	8.4093	coding
Contig839.1	2238	39	arginine serine-rich splicing factor 6	0	0	0	0.680955	coding
Contig840.1	371	39	---NA---	0	0	0	-1.33982	noncoding
Contig841.1	1251	39	---NA---	2	0	2	-0.967375	noncoding
Contig842.1	465	39	s100 calcium binding protein a4	2	0	2	0.654427	coding
Contig843.1	1088	39	translation initiation factor eif-2 gamma subunit	0	0	0	3.92625	coding
Contig844.1	189	38	central variable region protein	0	0	0	-1.1968	noncoding
Contig845.1	236	38	PREDICTED: hypothetical protein [Gallus gallus]	0	0	0	-0.196292	noncoding
Contig846.1	1183	38	retinoic acid receptor responder (tazarotene induced) 1	0	0	0	1.49403	coding
Contig847.1	1020	38	---NA---	0	0	0	-1.12081	noncoding
Contig848.1	879	38	riken cdna 3110050k21	1	1	0	1.3219	coding
Contig849.1	888	38	triosephosphate isomerase	5	4	1	3.13127	coding
Contig850.1	657	38	dehydrogenase e1 and transketolase domain containing 1	0	0	0	0.867397	coding
Contig851.1	633	38	family with sequence similarity member a	1	1	0	1.23451	coding
Contig852.1	1112	38	PREDICTED: hypothetical protein LOC100487808 [Xenopus (Silurana) tropicalis]	2	1	1	0.778559	coding
Contig853.1	859	38	---NA---	0	0	0	-1.13282	noncoding
Contig854.1	1462	38	---NA---	0	0	0	-1.16863	noncoding
Contig855.1	1668	38	type alpha 2	5	4	1	3.85803	coding
Contig856.1	1425	38	signal peptidase complex subunit 2 homolog	1	1	0	4.18511	coding
Contig857.1	537	38	---NA---	0	0	0	-1.22529	noncoding
Contig858.1	434	38	ribosomal protein l17	0	0	0	2.62125	coding
Contig859.1	1061	38	proteasome subunit beta type-7 precursor	2	2	0	4.6194	coding
Contig860.1	1664	38	---NA---	1	1	0	-0.71395	noncoding
Contig861.1	1316	38	nedd4 family-interacting protein 1	0	0	0	3.17649	coding
Contig862.1	836	38	---NA---	0	0	0	-1.10906	noncoding
Contig863.1	564	38	ornithine decarboxylase 1	0	0	0	0.0545708	coding
Contig864.1	1660	38	olfactomedin-like 3	0	0	0	3.50884	coding
Contig865.1	792	38	60s acidic ribosomal protein p2	2	0	2	2.11401	coding
Contig866.1	721	38	60s ribosomal protein l18	0	0	0	3.83951	coding
Contig867.1	769	38	fructose-bisphosphate aldolase b	0	0	0	1.76641	coding
Contig868.1	1806	38	aldehyde dehydrogenase 2 family	3	1	2	10.7927	coding
Contig869.1	1480	38	heterogeneous nuclear ribonucleoprotein k	0	0	0	3.54431	coding
Contig870.1	1163	38	myh11_rabit ame: full=myosin-11 ame: full=myosin heavy chain 11 ame: full=myosin heavy smooth muscle isoform ame: full=smmhc	1	1	0	7.14142	coding
Contig871.1	521	38	---NA---	0	0	0	-0.481915	noncoding
Contig872.1	1267	38	ubiquinol-cytochrome c reductase core protein i	2	2	0	4.79367	coding
Contig873.1	961	38	proteasome ( macropain) beta 5	3	2	1	4.90113	coding
Contig874.1	1727	38	---NA---	0	0	0	-1.11474	noncoding
Contig875.1	882	38	Tt52 [Trichuris trichiura]	1	1	0	-0.189796	noncoding
Contig876.1	1116	38	inositol hexaphosphate kinase 2	0	0	0	3.26187	coding
Contig877.1	480	38	PREDICTED: similar to LR8 [Ornithorhynchus anatinus]	0	0	0	-0.458947	noncoding
Contig878.1	164	37	---NA---	2	2	0	-1.0848	noncoding
Contig879.1	208	37	---NA---	0	0	0	-1.16974	noncoding
Contig880.1	607	37	dral gene partial	2	2	0	1.36611	coding
Contig881.1	503	37	rpl13 protein	0	0	0	2.45896	coding
Contig882.1	588	37	loc495379 protein	3	1	2	-0.697523	noncoding
Contig883.1	326	37	eukaryotic translation initiation factor 2 subunit 2	2	2	0	1.13864	coding
Contig884.1	1031	37	loc515676 protein	1	0	1	0.0947014	coding
Contig885.1	508	37	PREDICTED: hypothetical protein [Gallus gallus]	0	0	0	0.282596	coding
Contig886.1	737	37	---NA---	0	0	0	-0.78787	noncoding
Contig887.1	1652	37	wd repeat and socs box-containing 1	1	1	0	1.60476	coding
Contig888.1	1169	37	chromobox homolog 3	0	0	0	2.9978	coding
Contig889.1	787	37	death-associated protein	0	0	0	1.31805	coding
Contig890.1	1826	37	---NA---	0	0	0	-1.23063	noncoding
Contig891.1	1473	37	4-trimethylaminobutyraldehyde dehydrogenase	0	0	0	8.01037	coding
Contig892.1	754	37	cytochrome b	3	3	0	4.86783	coding
Contig893.1	643	37	malate dehydrogenase nad	1	1	0	3.16874	coding
Contig894.1	1980	37	---NA---	0	0	0	-1.00945	noncoding
Contig895.1	857	37	low quality protein: von willebrand factor-like	5	4	1	0.45635	coding
Contig896.1	1691	37	coatomer protein subunit zeta 1	0	0	0	1.28145	coding
Contig897.1	558	37	---NA---	2	1	1	-1.12068	noncoding
Contig898.1	1669	37	loc506564 protein	2	1	1	2.05349	coding
Contig899.1	882	37	---NA---	0	0	0	-1.28581	noncoding
Contig900.1	841	37	preli domain containing 1	4	3	1	3.59883	coding
Contig901.1	668	37	nadh dehydrogenase 1 alpha subcomplex subunit 11	0	0	0	2.47556	coding
Contig902.1	1344	37	beta 1	1	1	0	7.22405	coding
Contig903.1	617	37	mgc85256 protein	1	1	0	2.02776	coding
Contig904.1	214	36	hypothetical protein [Paramecium tetraurelia strain d4-2]	0	0	0	-1.23661	noncoding
Contig905.1	952	36	---NA---	3	2	1	-1.22158	noncoding
Contig906.1	1370	36	splicing arginine serine-rich 6	2	2	0	1.67265	coding
Contig907.1	488	36	mflj00348 protein	0	0	0	0.61259	coding
Contig908.1	383	36	60s ribosomal protein l26-like	0	0	0	0.79486	coding
Contig909.1	993	36	iron-sulfur cluster scaffold homolog	1	1	0	2.58688	coding
Contig910.1	981	36	PREDICTED: hypothetical protein [Hydra magnipapillata]	2	2	0	-0.150642	noncoding
Contig911.1	967	36	---NA---	0	0	0	0.252585	coding
Contig912.1	361	36	ribosomal protein l26 isoform 1	0	0	0	1.03454	coding
Contig913.1	519	36	ribosomal protein l32	0	0	0	2.94815	coding
Contig914.1	987	36	smooth muscle caldesmon	0	0	0	2.38835	coding
Contig915.1	299	36	---NA---	0	0	0	-1.04625	noncoding
Contig917.1	254	36	---NA---	0	0	0	-1.2632	noncoding
Contig918.1	1315	36	heavy chain non-muscle	2	2	0	7.97878	coding
Contig919.1	1673	36	---NA---	4	2	2	-1.20661	noncoding
Contig920.1	1569	36	collagen alpha-3 chain precursor	1	1	0	5.17815	coding
Contig921.1	523	36	---NA---	1	1	0	-1.41277	noncoding
Contig922.1	2527	36	---NA---	0	0	0	-1.26178	noncoding
Contig923.1	731	36	pdz and lim domain 1	1	1	0	1.42521	coding
Contig924.1	482	36	ribosomal protein s9	2	2	0	2.89442	coding
Contig925.1	1051	36	---NA---	4	2	2	-0.995244	noncoding
Contig926.1	1283	36	coatomer protein subunit epsilon	1	1	0	6.9111	coding
Contig927.1	429	36	sp -epo -elp	1	0	1	0.84677	coding
Contig928.1	395	36	---NA---	0	0	0	-0.712392	noncoding
Contig929.1	612	36	---NA---	0	0	0	-0.877599	noncoding
Contig930.1	1313	36	proteasome ( macropain) 26s non- 6	0	0	0	7.18718	coding
Contig931.1	1500	36	transglutaminase 6	0	0	0	3.91983	coding
Contig932.1	971	36	stress-induced-phosphoprotein 1 (hsp70 hsp90-organizing protein) partial	0	0	0	2.90129	coding
Contig933.1	541	36	nadh dehydrogenase	5	3	2	1.70429	coding
Contig934.1	570	36	ribosomal protein l27a	0	0	0	3.60677	coding
Contig935.1	555	36	---NA---	1	1	0	-1.30344	noncoding
Contig936.1	187	35	---NA---	0	0	0	-0.775713	noncoding
Contig938.1	724	35	pre-mrna-splicing factor atp-dependent rna helicase prp16	0	0	0	1.72019	coding
Contig939.1	1224	35	---NA---	1	1	0	-1.2034	noncoding
Contig940.1	763	35	heat shock protein 90	0	0	0	4.60782	coding
Contig941.1	258	35	---NA---	0	0	0	-1.23675	noncoding
Contig942.1	869	35	translocator protein	3	2	1	2.10236	coding
Contig943.1	1037	35	lectin precursor	0	0	0	0.866376	coding
Contig944.1	395	35	---NA---	0	0	0	-0.585659	noncoding
Contig945.1	264	35	predicted protein [Nematostella vectensis]	0	0	0	-0.269117	noncoding
Contig946.1	1525	35	loc100137633 protein	0	0	0	2.35501	coding
Contig947.1	655	35	60s ribosomal protein l5-a	0	0	0	4.35123	coding
Contig948.1	457	35	interleukin-16 isoform 1	2	0	2	-0.238012	noncoding
Contig950.1	1109	35	dcn1-like protein 5-like	0	0	0	3.77912	coding
Contig951.1	1315	35	mCG127552 [Mus musculus]	0	0	0	-0.290697	noncoding
Contig952.1	2816	35	ninein-like isoform 2	1	0	1	9.16462	coding
Contig953.1	133	35	---NA---	0	0	0	-1.2658	noncoding
Contig954.1	501	35	major alpha globin chain	0	0	0	2.76937	coding
Contig955.1	229	35	---NA---	0	0	0	-1.35712	noncoding
Contig956.1	470	35	cystatin c	1	0	1	0.195474	coding
Contig957.1	1737	35	splicing arginine serine-rich 14	0	0	0	6.5346	coding
Contig958.1	871	35	fibulin 5	1	1	0	2.51167	coding
Contig959.1	141	35	---NA---	0	0	0	-1.16746	noncoding
Contig960.1	1586	35	calreticulin	0	0	0	8.22841	coding
Contig961.1	696	35	glia maturation gamma	0	0	0	3.16041	coding
Contig962.1	1212	35	cofilin 1 (non-muscle)	2	0	2	2.8094	coding
Contig963.1	1376	35	obg-like atpase 1	0	0	0	4.25921	coding
Contig964.1	1670	35	---NA---	2	1	1	-1.00458	noncoding
Contig965.1	728	35	translocase of outer mitochondrial membrane 5 homolog	0	0	0	0.0223419	coding
Contig966.1	1700	35	multidrug resistance protein 1-like	0	0	0	8.20758	coding
Contig967.1	1741	35	pyruvate dehydrogenase beta	1	1	0	6.3435	coding
Contig968.1	532	35	mitochondrial ribosomal protein l47	0	0	0	0.559142	coding
Contig969.1	518	35	epsilon globin	1	1	0	1.20357	coding
Contig970.1	837	35	serine arginine repetitive matrix 2	0	0	0	2.95512	coding
Contig971.1	1332	35	uroporphyrinogen decarboxylase	3	3	0	6.39073	coding
Contig972.1	510	35	---NA---	3	2	1	-1.1765	noncoding
Contig973.1	927	35	stathmin 1 oncoprotein 18 variant 8	1	1	0	2.48742	coding
Contig974.1	1062	35	adp-ribosylation factor-like 6 interacting protein 1	0	0	0	3.84847	coding
Contig975.1	908	35	anterior gradient protein 2	1	1	0	3.19462	coding
Contig976.1	723	34	senescence-associated protein	1	0	1	1.19454	coding
Contig977.1	464	34	PREDICTED: hypothetical protein [Bos taurus]	0	0	0	0.536805	coding
Contig978.1	435	34	chk1 checkpoint-like protein	0	0	0	0.309618	coding
Contig979.1	228	34	---NA---	0	0	0	-1.24968	noncoding
Contig980.1	520	34	---NA---	0	0	0	-1.08431	noncoding
Contig981.1	696	34	tubulin alpha-1c chain-like	0	0	0	3.54614	coding
Contig982.1	2279	34	eukaryotic translation initiation factor 3 subunit j	0	0	0	4.10651	coding
Contig983.1	174	34	---NA---	0	0	0	-1.12071	noncoding
Contig984.1	576	34	---NA---	1	0	1	-1.19166	noncoding
Contig985.1	876	34	complement component gamma gene 2	2	1	1	1.80935	coding
Contig986.1	509	34	uncharacterized protein kiaa0831-like	0	0	0	2.94907	coding
Contig987.1	1060	34	gu protein	0	0	0	2.49479	coding
Contig988.1	100	34	---NA---	0	0	0	-1.0233	noncoding
Contig989.1	466	34	---NA---	0	0	0	-1.04363	noncoding
Contig990.1	1229	34	---NA---	1	1	0	-1.16656	noncoding
Contig991.1	523	34	---NA---	0	0	0	-1.08528	noncoding
Contig992.1	212	34	predicted protein [Nematostella vectensis]	0	0	0	-0.598439	noncoding
Contig993.1	1017	34	dead deah box helicase domain-containing protein	8	6	2	0.104609	coding
Contig994.1	2562	34	nuclear factor i b	0	0	0	2.14382	coding
Contig995.1	986	34	---NA---	4	2	2	-1.17605	noncoding
Contig996.1	1564	34	---NA---	2	2	0	-1.00529	noncoding
Contig997.1	1100	34	serine protease 23-like isoform 1	1	1	0	1.33129	coding
Contig998.1	1232	34	nt5c3l-b protein	0	0	0	5.77	coding
Contig999.1	1024	34	ras-gtpase-activating protein sh3-domain-binding protein	0	0	0	1.4211	coding
Contig1000.1	1659	34	fibronectin 1	0	0	0	2.54253	coding
Contig1001.1	1682	34	---NA---	0	0	0	-1.10183	noncoding
Contig1002.1	1290	34	unnamed protein product [Macaca fascicularis]	0	0	0	-1.06165	noncoding
Contig1003.1	156	34	---NA---	0	0	0	-1.02971	noncoding
Contig1004.1	227	34	---NA---	0	0	0	-1.06486	noncoding
Contig1005.1	1376	34	---NA---	7	4	3	-1.03675	noncoding
Contig1006.1	537	34	hypothetical protein Csp_D29560 [Curvibacter putative symbiont of Hydra magnipapillata]	4	3	1	0.398786	coding
Contig1007.1	462	34	ribosomal protein l37	1	1	0	1.27955	coding
Contig1008.1	530	34	cytochrome c oxidase polypeptide viii- mitochondrial precursor	1	0	1	-0.694195	noncoding
Contig1009.1	1310	34	dnaj homolog subfamily a member 2-like	0	0	0	1.26755	coding
Contig1010.1	799	34	---NA---	1	1	0	-1.16689	noncoding
Contig1011.1	1332	34	PREDICTED: hypothetical protein LOC100490607 [Xenopus (Silurana) tropicalis]	0	0	0	-1.34065	noncoding
Contig1012.1	889	34	deleted in malignant brain tumors 1 protein precursor	0	0	0	-0.623156	noncoding
Contig1013.1	980	34	---NA---	0	0	0	-1.11028	noncoding
Contig1014.1	1050	34	---NA---	0	0	0	-0.810942	noncoding
Contig1015.1	516	33	histone cluster h3c2-like	0	0	0	2.38188	coding
Contig1016.1	695	33	u6 snrna-associated sm-like protein lsm5	0	0	0	1.42113	coding
Contig1017.1	515	33	---NA---	2	2	0	-0.793471	noncoding
Contig1018.1	142	33	---NA---	0	0	0	-1.0452	noncoding
Contig1019.1	438	33	---NA---	2	2	0	-0.85196	noncoding
Contig1020.1	524	33	---NA---	1	1	0	-1.14056	noncoding
Contig1021.1	233	33	---NA---	0	0	0	-1.23248	noncoding
Contig1022.1	1553	33	---NA---	0	0	0	-1.14712	noncoding
Contig1023.1	413	33	---NA---	0	0	0	-1.19039	noncoding
Contig1024.1	617	33	---NA---	3	0	3	-1.03176	noncoding
Contig1025.1	395	33	---NA---	0	0	0	-1.17709	noncoding
Contig1026.1	722	33	---NA---	1	0	1	-1.28201	noncoding
Contig1027.1	541	33	---NA---	0	0	0	-1.25388	noncoding
Contig1028.1	760	33	cofilin-2 ( muscle isoform)	0	0	0	2.21796	coding
Contig1029.1	461	33	60s ribosomal protein l18a-like	1	1	0	1.96433	coding
Contig1030.1	1082	33	---NA---	0	0	0	2.12796	coding
Contig1031.1	457	33	60s ribosomal protein l12	0	0	0	2.80513	coding
Contig1032.1	836	33	---NA---	2	2	0	-1.10822	noncoding
Contig1033.1	1533	33	---NA---	0	0	0	-1.26435	noncoding
Contig1034.1	506	33	---NA---	1	1	0	-1.1923	noncoding
Contig1035.1	1481	33	v-ki-ras2 kirsten rat sarcoma viral oncogene homolog	0	0	0	2.8696	coding
Contig1036.1	1491	33	---NA---	0	0	0	-1.22311	noncoding
Contig1037.1	1011	33	---NA---	2	1	1	-1.30686	noncoding
Contig1038.1	1783	33	mgc139263 protein	1	1	0	5.07037	coding
Contig1039.1	512	33	ornithine decarboxylase antizyme	1	1	0	0.72843	coding
Contig1040.1	473	33	60s acidic ribosomal protein p1	3	2	1	1.16214	coding
Contig1041.1	591	33	ribosomal protein s7-like	0	0	0	3.49808	coding
Contig1042.1	1607	33	---NA---	1	1	0	-1.11356	noncoding
Contig1043.1	935	33	transcription elongation factor b polypeptide 1	0	0	0	2.27991	coding
Contig1044.1	486	33	---NA---	0	0	0	-1.36307	noncoding
Contig1045.1	610	33	---NA---	0	0	0	-0.317238	noncoding
Contig1046.1	722	33	---NA---	2	0	2	-0.799019	noncoding
Contig1047.1	1402	33	---NA---	4	1	3	-0.990022	noncoding
Contig1048.1	1100	33	---NA---	2	2	0	-0.765879	noncoding
Contig1049.1	1484	33	proteasome ( macropain) 26s non- 2	0	0	0	9.25817	coding
Contig1050.1	1587	33	proteasome ( macropain) 26s non- 14	0	0	0	5.14975	coding
Contig1051.1	1309	33	conserved hypothetical protein [Candida albicans WO-1]	1	1	0	1.62929	coding
Contig1052.1	806	33	peroxiredoxin 6	1	0	1	3.6204	coding
Contig1053.1	1125	33	la ribonucleoprotein domain member 7	0	0	0	3.32592	coding
Contig1054.1	417	32	chk1 checkpoint-like protein	0	0	0	-0.0503126	noncoding
Contig1056.1	108	32	---NA---	2	1	1	-1.31181	noncoding
Contig1057.1	981	32	alpha 3	2	2	0	5.76958	coding
Contig1058.1	1750	32	hepatoma-derived growth factor	1	0	1	4.20391	coding
Contig1059.1	674	32	ribosomal protein l18a	0	0	0	3.73368	coding
Contig1060.1	375	32	---NA---	0	0	0	-1.09059	noncoding
Contig1061.1	666	32	sodefrin precursor-like factor	1	1	0	-0.661702	noncoding
Contig1062.1	595	32	galactose soluble 8-like	2	2	0	-0.646831	noncoding
Contig1064.1	753	32	loc443604 protein	0	0	0	1.38644	coding
Contig1065.1	736	32	ribosomal protein s2	1	1	0	4.3968	coding
Contig1066.1	567	32	rpl17 protein	0	0	0	3.77057	coding
Contig1067.1	833	32	---NA---	1	1	0	-1.14362	noncoding
Contig1068.1	494	32	60s ribosomal protein l26-like	1	0	1	1.02551	coding
Contig1069.1	944	32	---NA---	2	2	0	-1.15082	noncoding
Contig1070.1	832	32	family with sequence similarity member a	1	1	0	3.04301	coding
Contig1071.1	875	32	---NA---	3	1	2	-1.18227	noncoding
Contig1072.1	872	32	---NA---	0	0	0	-1.11861	noncoding
Contig1073.1	541	32	nucleoside diphosphate kinase b	0	0	0	3.91669	coding
Contig1075.1	864	32	small ubiquitin-related modifier 2 precursor	0	0	0	1.01917	coding
Contig1076.1	524	32	---NA---	0	0	0	-0.747359	noncoding
Contig1077.1	1059	32	---NA---	0	0	0	-1.18304	noncoding
Contig1078.1	1674	32	---NA---	1	1	0	-1.03828	noncoding
Contig1079.1	653	32	---NA---	2	1	1	-1.12387	noncoding
Contig1080.1	2343	32	aqp1_mouse ame: full=aquaporin-1 short=aqp-1 ame: full=aquaporin-chip ame: full=delayed early response protein 2 short=der2 ame: full=water channel protein for red blood cells and kidney proximal tubule	0	0	0	0.478801	coding
Contig1081.1	487	32	ribosomal protein sa	0	0	0	1.99852	coding
Contig1082.1	1422	32	aldose reductase	0	0	0	6.79376	coding
Contig1083.1	507	32	keratin 18	0	0	0	1.57066	coding
Contig1084.1	764	32	pre-mrna branch site protein p14	1	0	1	2.19461	coding
Contig1085.1	655	32	larval beta-globin	0	0	0	2.98541	coding
Contig1086.1	1532	32	apoe protein	3	1	2	2.93744	coding
Contig1087.1	1068	32	prefoldin subunit 4	3	2	1	1.74787	coding
Contig1088.1	1264	32	---NA---	0	0	0	-1.10051	noncoding
Contig1089.1	1092	32	isovaleryl coenzyme a dehydrogenase	0	0	0	1.08006	coding
Contig1090.1	449	32	cytochrome c	1	1	0	1.99695	coding
Contig1091.1	460	32	---NA---	0	0	0	-1.00162	noncoding
Contig1092.1	943	32	peroxiredoxin 4	1	1	0	4.71527	coding
Contig1093.1	2415	32	member ras oncogene family	0	0	0	2.71992	coding
Contig1094.1	847	32	tar1_yeast ame: full=protein tar1 ame: full=transcript antisense to ribosomal rna protein 1	1	1	0	-1.20768	noncoding
Contig1095.1	1623	32	c-binding protein	0	0	0	0.720685	coding
Contig1096.1	1349	32	ubiquitin-conjugating enzyme e2 variant 2	0	0	0	2.64037	coding
Contig1097.1	1285	32	arginine serine-rich coiled-coil protein 2	0	0	0	2.80974	coding
Contig1098.1	1402	32	---NA---	2	1	1	-1.16837	noncoding
Contig1099.1	973	32	actin related protein 2 3 subunit 5-like	1	0	1	1.26409	coding
Contig1100.1	497	32	tubulin alpha-1d chain-like	5	1	4	2.42314	coding
Contig1101.1	708	32	proteasome beta 3 subunit	0	0	0	4.58104	coding
Contig1102.1	1312	32	---NA---	0	0	0	-1.12276	noncoding
Contig1103.1	106	31	---NA---	0	0	0	-1.11946	noncoding
Contig1104.1	1309	31	atp-dependent dna helicase pif1	7	4	3	1.11428	coding
Contig1105.1	106	31	---NA---	1	1	0	-1.12119	noncoding
Contig1106.1	255	31	central variable region protein	0	0	0	-1.08691	noncoding
Contig1107.1	320	31	predicted protein [Nematostella vectensis]	0	0	0	-0.386998	noncoding
Contig1108.1	504	31	---NA---	0	0	0	-0.923055	noncoding
Contig1109.1	1173	31	dynactin subunit 3	0	0	0	3.71913	coding
Contig1110.1	549	31	tpm1 protein	0	0	0	3.89954	coding
Contig1111.1	461	31	---NA---	0	0	0	-1.04931	noncoding
Contig1112.1	435	31	PREDICTED: hypothetical protein LOC100496032 [Xenopus (Silurana) tropicalis]	1	1	0	-0.8882	noncoding
Contig1113.1	697	31	dead (asp-glu-ala-asp) box polypeptide 54	0	0	0	2.34	coding
Contig1114.1	472	31	mgc82136 protein	3	3	0	2.74463	coding
Contig1115.1	169	31	---NA---	0	0	0	-1.12105	noncoding
Contig1116.1	103	31	---NA---	0	0	0	-1.50527	noncoding
Contig1117.1	402	31	---NA---	0	0	0	-1.05314	noncoding
Contig1118.1	349	31	---NA---	0	0	0	-1.04448	noncoding
Contig1119.1	865	31	radixin isoform b	1	1	0	6.45229	coding
Contig1120.1	758	31	interleukin-18 precursor	3	2	1	-0.109829	noncoding
Contig1121.1	527	31	---NA---	1	1	0	-1.10092	noncoding
Contig1122.1	1403	31	atpase h+ transporting lysosomal 31 kda v1 subunit e	2	1	1	5.04784	coding
Contig1123.1	1225	31	tho complex 4	0	0	0	0.742594	coding
Contig1124.1	606	31	sm protein g isoform 2	0	0	0	1.02686	coding
Contig1125.1	2007	31	non-erythrocytic 1	0	0	0	6.37678	coding
Contig1126.1	552	31	---NA---	1	1	0	-0.821497	noncoding
Contig1127.1	1612	31	loc398268 protein	3	1	2	5.45887	coding
Contig1128.1	450	31	kda mitochondrial proteolipid-like	1	0	1	-0.934033	noncoding
Contig1129.1	1022	31	luc7-like 3	0	0	0	-0.247366	noncoding
Contig1130.1	628	31	uncharacterized protein c5orf48-like	0	0	0	0.358638	coding
Contig1131.1	1642	31	5-aminolevulinate synthase 2	2	2	0	5.92945	coding
Contig1132.1	1252	31	---NA---	1	0	1	-0.893289	noncoding
Contig1133.1	1747	31	copine i	0	0	0	4.86243	coding
Contig1134.1	290	31	---NA---	0	0	0	-1.04804	noncoding
Contig1135.1	1706	31	rwd domain containing 1	0	0	0	2.93566	coding
Contig1136.1	1197	31	calmodulin binding transcription activator 1	0	0	0	-0.250355	noncoding
Contig1137.1	1342	31	platelet-derived growth factor beta polypeptide (simian sarcoma viral (v-sis) oncogene homolog)	1	1	0	6.69984	coding
Contig1138.1	582	31	60s ribosomal protein l10 (qm protein) (tumor suppressor qm) (laminin receptor homolog)	2	1	1	3.41054	coding
Contig1139.1	1211	31	26 proteasome complex subunit dss1	0	0	0	-0.118076	noncoding
Contig1140.1	726	31	proteasome ( macropain) 26s non- 2	0	0	0	1.89984	coding
Contig1141.1	113	30	---NA---	0	0	0	-1.09632	noncoding
Contig1142.1	225	30	---NA---	0	0	0	-1.35954	noncoding
Contig1143.1	267	30	coagulation factor v precursor	2	2	0	-0.257454	noncoding
Contig1144.1	199	30	glucose-dependent insulinotropic receptor	0	0	0	-1.4231	noncoding
Contig1145.1	478	30	hemoglobin subunit beta delta hybrid	1	1	0	1.83316	coding
Contig1146.1	464	30	hemoglobin subunit beta delta hybrid	1	1	0	1.83034	coding
Contig1147.1	952	30	histone	1	1	0	2.76285	coding
Contig1148.1	965	30	---NA---	3	2	1	-0.984943	noncoding
Contig1149.1	959	30	---NA---	0	0	0	-1.08714	noncoding
Contig1150.1	1584	30	glycophorin c (gerbich blood group)	0	0	0	0.33178	coding
Contig1151.1	390	30	ribosomal protein s11	1	1	0	1.82174	coding
Contig1152.1	436	30	PREDICTED: galectin-4-like [Xenopus (Silurana) tropicalis]	1	1	0	-0.996557	noncoding
Contig1153.1	487	30	---NA---	0	0	0	-1.13838	noncoding
Contig1154.1	824	30	eukaryotic translation initiation factor 3 subunit k	0	0	0	3.52852	coding
Contig1155.1	665	30	whey acidic protein	0	0	0	-0.812607	noncoding
Contig1156.1	436	30	solute carrier family 25 member 3	0	0	0	0.295298	coding
Contig1157.1	470	30	PREDICTED: hypothetical protein LOC100496032 [Xenopus (Silurana) tropicalis]	5	3	2	-0.418074	noncoding
Contig1158.1	439	30	atp synthase e chain mitochondrial variant 1	0	0	0	0.280725	coding
Contig1159.1	531	30	hypothetical protein CRE_15075 [Caenorhabditis remanei]	3	1	2	-0.308476	noncoding
Contig1160.1	1024	30	---NA---	0	0	0	-1.18605	noncoding
Contig1161.1	1487	30	alcohol dehydrogenase 5 (class iii) chi polypeptide	0	0	0	9.89189	coding
Contig1162.1	789	30	eukaryotic translation initiation factor 3 subunit 7 isoform 3	0	0	0	4.07662	coding
Contig1163.1	543	30	40s ribosomal protein s27	0	0	0	1.87565	coding
Contig1164.1	967	30	---NA---	5	4	1	-1.18657	noncoding
Contig1165.1	665	30	bromodomain containing 4	2	2	0	0.715134	coding
Contig1166.1	1403	30	---NA---	0	0	0	-1.18818	noncoding
Contig1167.1	1166	30	heterogeneous nuclear ribonucleoprotein d (hnrnp d)	0	0	0	1.13829	coding
Contig1168.1	355	30	---NA---	2	2	0	-0.950288	noncoding
Contig1169.1	905	30	---NA---	1	1	0	-1.17148	noncoding
Contig1170.1	1534	30	cop9 constitutive photomorphogenic homolog subunit 8	0	0	0	4.12953	coding
Contig1171.1	488	30	chromosome 20 open reading frame 24	0	0	0	0.461371	coding
Contig1172.1	1244	30	---NA---	0	0	0	-1.22943	noncoding
Contig1173.1	474	30	---NA---	0	0	0	-1.07514	noncoding
Contig1174.1	659	30	myosin light polypeptide 6	0	0	0	2.41754	coding
Contig1175.1	632	30	---NA---	1	1	0	-1.19144	noncoding
Contig1176.1	555	30	ribosomal protein s12	0	0	0	3.53723	coding
Contig1177.1	775	30	chaperonin containing subunit 7	0	0	0	1.25173	coding
Contig1178.1	702	30	malate dehydrogenase mitochondrial variant 1	1	1	0	3.94366	coding
Contig1179.1	1146	30	---NA---	0	0	0	-1.00176	noncoding
Contig1180.1	653	30	psmc6 protein	1	0	1	1.31159	coding
Contig1181.1	1324	30	---NA---	0	0	0	-1.12626	noncoding
Contig1182.1	1518	30	prohibitin	1	1	0	5.28096	coding
Contig1183.1	856	30	---NA---	2	1	1	-0.987782	noncoding
Contig1184.1	1565	30	dynlt3 protein	0	0	0	0.964055	coding
Contig1185.1	719	30	---NA---	1	0	1	-1.10635	noncoding
Contig1186.1	685	30	h aca ribonucleoprotein complex subunit 3	1	1	0	0.685984	coding
Contig1187.1	1388	30	plastin 3 isoform 5	2	1	1	5.54457	coding
Contig1188.1	842	30	translocator protein	0	0	0	2.24731	coding
Contig1189.1	1331	30	---NA---	1	1	0	-1.15847	noncoding
Contig1190.1	515	30	translocation protein sec62	0	0	0	2.36588	coding
Contig1191.1	665	30	surfactant protein c	0	0	0	-0.254029	noncoding
Contig1192.1	1579	30	---NA---	5	3	2	-1.28618	noncoding
Contig1193.1	1625	30	chain human ubiquitin-conjugating enzyme ubc9	1	1	0	1.6041	coding
Contig1194.1	109	29	---NA---	0	0	0	-1.3839	noncoding
Contig1196.1	613	29	eukaryotic translation initiation factor 1b	0	0	0	2.38009	coding
Contig1197.1	434	29	mitochondrial atp synthase subunit f	0	0	0	0.821872	coding
Contig1198.1	983	29	hbb1_tricr ame: full=hemoglobin subunit beta-1 ame: full=beta-1-globin ame: full=hemoglobin beta-1 chain ame: full=hemoglobin beta-major chain	0	0	0	-1.21821	noncoding
Contig1199.1	1344	29	heme-binding protein 1	0	0	0	2.52419	coding
Contig1200.1	536	29	---NA---	3	2	1	-0.181138	noncoding
Contig1201.1	1551	29	---NA---	0	0	0	-0.580607	noncoding
Contig1202.1	343	29	---NA---	2	1	1	-1.17353	noncoding
Contig1203.1	525	29	ribonuclease uk114	0	0	0	1.65859	coding
Contig1204.1	196	29	---NA---	1	1	0	-0.709568	noncoding
Contig1205.1	473	29	---NA---	0	0	0	-1.1391	noncoding
Contig1206.1	473	29	---NA---	0	0	0	-1.05762	noncoding
Contig1207.1	1047	29	---NA---	0	0	0	0.100182	coding
Contig1208.1	1538	29	type alpha 1	3	0	3	2.79192	coding
Contig1209.1	577	29	heterogeneous nuclear ribonucleoprotein partial	0	0	0	0.997569	coding
Contig1210.1	1333	29	follistatin-like 1	0	0	0	4.79832	coding
Contig1211.1	465	29	snrpf protein	0	0	0	1.61285	coding
Contig1212.1	552	29	---NA---	1	1	0	-1.11952	noncoding
Contig1213.1	1492	29	5 -3 exoribonuclease 2	0	0	0	4.35572	coding
Contig1214.1	711	29	---NA---	1	0	1	-1.10493	noncoding
Contig1215.1	398	29	cystatin e m-like	0	0	0	-0.962382	noncoding
Contig1216.1	709	29	---NA---	1	0	1	-1.07655	noncoding
Contig1217.1	388	29	---NA---	1	0	1	-1.18943	noncoding
Contig1218.1	1411	29	spna2 protein	0	0	0	6.21725	coding
Contig1219.1	878	29	loc100036826 protein	0	0	0	3.29377	coding
Contig1220.1	613	29	---NA---	0	0	0	-1.05289	noncoding
Contig1221.1	1008	29	3-binding protein 1	2	2	0	4.08919	coding
Contig1222.1	920	29	---NA---	1	1	0	-0.906523	noncoding
Contig1223.1	509	29	---NA---	0	0	0	-1.12868	noncoding
Contig1224.1	666	29	ubiquitin-like protein 5	0	0	0	1.26657	coding
Contig1225.1	1037	29	---NA---	1	0	1	-1.0631	noncoding
Contig1226.1	523	29	histone h2a -613	6	2	4	3.09667	coding
Contig1227.1	1112	29	cytochrome family subfamily polypeptide 6	0	0	0	4.93195	coding
Contig1228.1	1011	29	fkbp1b protein	2	1	1	1.32567	coding
Contig1229.1	497	29	augurin precursor	3	2	1	-0.118119	noncoding
Contig1230.1	506	29	hypothetical protein Csp_D29560 [Curvibacter putative symbiont of Hydra magnipapillata]	0	0	0	-0.0313451	noncoding
Contig1231.1	565	29	nadh dehydrogenase 1 beta isoform cra_a	1	1	0	1.36207	coding
Contig1232.1	2397	29	krt12 protein	0	0	0	1.28789	coding
Contig1233.1	1086	29	hgwp repeat containing	5	4	1	-1.16624	noncoding
Contig1234.1	1325	29	---NA---	1	1	0	-1.00186	noncoding
Contig1235.1	1888	29	na+ k+ atpase beta1 subunit	0	0	0	3.42511	coding
Contig1236.1	406	29	---NA---	0	0	0	-0.992425	noncoding
Contig1237.1	993	29	aldehyde dehydrogenase 1 member isoform cra_c	2	2	0	6.49491	coding
Contig1238.1	632	29	cytochrome c oxidase subunit viia polypeptide 2 like	1	1	0	0.603828	coding
Contig1239.1	842	29	loc734098 protein	1	0	1	-0.596015	noncoding
Contig1240.1	870	29	---NA---	0	0	0	-0.856084	noncoding
Contig1241.1	1712	29	p24 delta1 cargo receptor	0	0	0	0.485836	coding
Contig1242.1	1338	29	---NA---	3	2	1	-0.888547	noncoding
Contig1243.1	729	29	---NA---	2	2	0	-1.02561	noncoding
Contig1244.1	460	29	---NA---	0	0	0	-1.29545	noncoding
Contig1245.1	942	29	---NA---	0	0	0	-1.17626	noncoding
Contig1246.1	982	29	proteasome activator subunit 2	3	1	2	4.0109	coding
Contig1247.1	1186	29	oligosaccharyltransferase ost48	1	0	1	3.87742	coding
Contig1248.1	103	28	---NA---	0	0	0	-1.16862	noncoding
Contig1249.1	446	28	---NA---	0	0	0	-1.16953	noncoding
Contig1250.1	930	28	---NA---	3	2	1	-1.16539	noncoding
Contig1251.1	276	28	---NA---	0	0	0	-1.39217	noncoding
Contig1252.1	839	28	---NA---	2	2	0	-1.04466	noncoding
Contig1253.1	575	28	alpha actin-4	0	0	0	2.7725	coding
Contig1254.1	635	28	---NA---	1	1	0	-0.933714	noncoding
Contig1255.1	1228	28	polymerase iii (dna directed) polypeptide h	0	0	0	1.0052	coding
Contig1256.1	592	28	---NA---	0	0	0	-1.15308	noncoding
Contig1257.1	1288	28	cell division cycle associated 8	2	2	0	2.15185	coding
Contig1258.1	1286	28	replication protein 32kda	0	0	0	3.75945	coding
Contig1259.1	945	28	proteasome alpha 4 subunit	2	2	0	2.98196	coding
Contig1262.1	836	28	wap four-disulfide core domain 12 precursor	4	1	3	0.126052	coding
Contig1263.1	412	28	ribosomal protein s21	2	1	1	1.6826	coding
Contig1264.1	439	28	ribosomal protein isoform 1	0	0	0	2.73006	coding
Contig1265.1	1951	28	u2af2 protein	0	0	0	7.45421	coding
Contig1266.1	107	28	---NA---	0	0	0	-1.27002	noncoding
Contig1267.1	506	28	ribosomal protein l34	2	1	1	1.70826	coding
Contig1268.1	1278	28	---NA---	1	0	1	-1.21443	noncoding
Contig1269.1	494	28	PREDICTED: hypothetical protein [Gallus gallus]	0	0	0	-0.0795738	noncoding
Contig1270.1	1058	28	adducin 1 isoform 1	0	0	0	0.949684	coding
Contig1271.1	380	28	---NA---	0	0	0	-1.22266	noncoding
Contig1272.1	607	28	galectin 1	2	1	1	1.83468	coding
Contig1273.1	463	28	phosphatidylcholine:ceramide cholinephosphotransferase 2-like	0	0	0	2.16964	coding
Contig1274.1	1073	28	probable atp-dependent rna helicase ddx5	0	0	0	2.85613	coding
Contig1275.1	1095	28	---NA---	0	0	0	-0.737092	noncoding
Contig1276.1	1747	28	---NA---	0	0	0	-1.23256	noncoding
Contig1277.1	514	28	pulmonary surfactant-associated protein c precursor	4	3	1	0.931919	coding
Contig1278.1	1086	28	---NA---	0	0	0	-0.773233	noncoding
Contig1279.1	1016	28	cytochrome c oxidase subunit iv isoform 2	0	0	0	3.48969	coding
Contig1280.1	1699	28	cndp dipeptidase 2 (metallopeptidase m20 family)	6	4	2	7.05107	coding
Contig1281.1	646	28	ubiquitin and ribosomal protein s27a precursor	0	0	0	2.34444	coding
Contig1282.1	1372	28	---NA---	3	1	2	-1.30544	noncoding
Contig1283.1	674	28	lsm7 u6 small nuclear rna associated ( cerevisiae)	0	0	0	1.7161	coding
Contig1284.1	1454	28	PREDICTED: hypothetical protein LOC100425763 [Macaca mulatta]	0	0	0	-1.26879	noncoding
Contig1285.1	1522	28	adaptor-related protein complex mu 1 subunit	0	0	0	4.34175	coding
Contig1286.1	662	28	s100 calcium binding protein a16	0	0	0	0.765953	coding
Contig1287.1	1018	28	proteasome subunit alpha type-5	0	0	0	3.32825	coding
Contig1288.1	591	28	cytochrome c oxidase subunit 6a polypeptide 1	1	0	1	1.44792	coding
Contig1289.1	546	28	---NA---	1	1	0	-1.06791	noncoding
Contig1290.1	860	28	eukaryotic translation initiation factor subunit partial	0	0	0	2.65052	coding
Contig1291.1	652	28	protein kish-a precursor	0	0	0	0.436139	coding
Contig1292.1	416	27	---NA---	0	0	0	-0.825134	noncoding
Contig1293.1	328	27	---NA---	0	0	0	-1.17815	noncoding
Contig1294.1	217	27	---NA---	0	0	0	-1.44417	noncoding
Contig1295.1	509	27	chk1 checkpoint-like protein	0	0	0	0.764612	coding
Contig1296.1	458	27	chk1 checkpoint-like protein	0	0	0	-0.0481309	noncoding
Contig1297.1	302	27	---NA---	0	0	0	-1.07636	noncoding
Contig1298.1	201	27	---NA---	0	0	0	-1.16047	noncoding
Contig1299.1	252	27	hypothetical protein DAPPUDRAFT_120489 [Daphnia pulex]	0	0	0	-1.26288	noncoding
Contig1300.1	404	27	ribosomal protein l32	1	1	0	1.6311	coding
Contig1301.1	545	27	solute carrier family 25 member 6 variant 1	1	0	1	0.985051	coding
Contig1302.1	1408	27	---NA---	0	0	0	-1.31193	noncoding
Contig1303.1	1536	27	myosin binding protein fast-type	0	0	0	3.23201	coding
Contig1304.1	532	27	---NA---	2	2	0	-1.3753	noncoding
Contig1305.1	877	27	PREDICTED: hypothetical protein [Bos taurus]	0	0	0	-0.228039	noncoding
Contig1306.1	299	27	---NA---	0	0	0	-1.11373	noncoding
Contig1307.1	700	27	---NA---	0	0	0	-0.87649	noncoding
Contig1308.1	149	27	---NA---	0	0	0	-1.18769	noncoding
Contig1309.1	590	27	ribosomal protein l7	1	0	1	3.34215	coding
Contig1310.1	533	27	---NA---	1	1	0	-0.756285	noncoding
Contig1311.1	137	27	---NA---	0	0	0	-1.32541	noncoding
Contig1312.1	478	27	ribosomal protein s4	0	0	0	2.64186	coding
Contig1313.1	410	27	---NA---	0	0	0	-0.736314	noncoding
Contig1314.1	655	27	---NA---	0	0	0	-1.02263	noncoding
Contig1315.1	1587	27	survival of motor neuron-related-splicing factor 30	1	0	1	2.98026	coding
Contig1316.1	533	27	periodic tryptophan protein 1 homolog	1	0	1	2.50047	coding
Contig1317.1	487	27	ribosomal protein l34	0	0	0	1.82127	coding
Contig1318.1	387	27	---NA---	0	0	0	-1.27584	noncoding
Contig1319.1	1054	27	polymerase i and transcript release factor	0	0	0	4.13911	coding
Contig1320.1	1689	27	---NA---	2	1	1	-1.31641	noncoding
Contig1321.1	1715	27	transcription elongation factor a 1	1	1	0	4.9077	coding
Contig1322.1	804	27	dnmt1 protein	2	2	0	4.77886	coding
Contig1323.1	500	27	cytochrome c oxidase subunit iii	3	2	1	1.91217	coding
Contig1324.1	612	27	nadh dehydrogenase iron-sulfur protein 5	0	0	0	2.12065	coding
Contig1325.1	119	27	---NA---	0	0	0	-0.920623	noncoding
Contig1326.1	746	27	fk506-binding protein 2	0	0	0	1.51302	coding
Contig1327.1	1962	27	PREDICTED: hypothetical protein LOC100494257 [Xenopus (Silurana) tropicalis]	0	0	0	0.632684	coding
Contig1328.1	1100	27	histone-binding protein rbbp7	0	0	0	2.87257	coding
Contig1329.1	1322	27	PREDICTED: hypothetical protein LOC100429686 [Macaca mulatta]	0	0	0	-1.09478	noncoding
Contig1330.1	687	27	---NA---	1	0	1	-1.32564	noncoding
Contig1331.1	1565	27	---NA---	0	0	0	-0.996067	noncoding
Contig1332.1	408	27	ubiquitin c variant 1	1	0	1	1.64944	coding
Contig1333.1	1378	27	---NA---	2	1	1	-1.22977	noncoding
Contig1334.1	950	27	heavy chain non-muscle	1	1	0	6.37894	coding
Contig1335.1	822	27	beta 1 integrin binding protein 2 variant 1	2	2	0	2.82194	coding
Contig1336.1	460	27	c-myc binding protein	0	0	0	1.33544	coding
Contig1337.1	607	27	---NA---	0	0	0	-1.25923	noncoding
Contig1338.1	453	27	fbp32 precursor	2	0	2	0.232229	coding
Contig1339.1	1209	27	ras homolog gene member ad	0	0	0	3.96865	coding
Contig1340.1	542	27	---NA---	0	0	0	-0.90907	noncoding
Contig1341.1	869	27	cysteine-rich with egf-like domain protein 2-b-like	0	0	0	3.24571	coding
Contig1342.1	756	27	---NA---	0	0	0	-1.46081	noncoding
Contig1343.1	991	27	signal recognition particle 19 kda protein	1	1	0	1.85017	coding
Contig1344.1	672	27	ubiquinol-cytochrome c subunit	2	1	1	-0.297773	noncoding
Contig1345.1	1292	27	---NA---	1	1	0	-1.0863	noncoding
Contig1346.1	788	27	---NA---	1	1	0	-1.26761	noncoding
Contig1347.1	433	26	60s ribosomal protein l18a-like	0	0	0	1.95832	coding
Contig1349.1	183	26	---NA---	0	0	0	-1.244	noncoding
Contig1350.1	330	26	ribosomal protein l26-like	0	0	0	0.197221	coding
Contig1351.1	279	26	---NA---	0	0	0	-1.20573	noncoding
Contig1352.1	1286	26	---NA---	1	1	0	-0.87656	noncoding
Contig1353.1	635	26	tubulin-specific chaperone a	0	0	0	1.22215	coding
Contig1354.1	609	26	nadh dehydrogenase 1 subunit c2	0	0	0	1.21844	coding
Contig1355.1	446	26	major alpha globin chain	0	0	0	0.833497	coding
Contig1356.1	517	26	h2b12_xenla ame: full=histone h2b short=	1	0	1	3.07627	coding
Contig1357.1	524	26	---NA---	3	2	1	-1.18937	noncoding
Contig1358.1	466	26	---NA---	0	0	0	-1.24538	noncoding
Contig1359.1	755	26	pyridoxal ( vitamin b6) kinase	0	0	0	3.54489	coding
Contig1360.1	124	26	---NA---	0	0	0	-1.02878	noncoding
Contig1361.1	933	26	---NA---	2	2	0	-1.17568	noncoding
Contig1362.1	622	26	chk1 checkpoint homolog ( pombe)	0	0	0	-1.11796	noncoding
Contig1363.1	719	26	---NA---	2	1	1	-1.01328	noncoding
Contig1364.1	489	26	---NA---	0	0	0	-0.500355	noncoding
Contig1365.1	1389	26	eukaryotic translation initiation factor 5b	0	0	0	4.60781	coding
Contig1366.1	880	26	---NA---	0	0	0	-1.08734	noncoding
Contig1367.1	1237	26	splicing factor subunit 155kda	0	0	0	6.78633	coding
Contig1368.1	1871	26	---NA---	3	2	1	-1.12676	noncoding
Contig1369.1	390	26	ubiquitin carboxyl-terminal hydrolase 15-like	0	0	0	3.18856	coding
Contig1370.1	1258	26	loc100170423 protein	1	1	0	3.55428	coding
Contig1371.1	498	26	eukaryotic translation elongation factor 1 gamma	0	0	0	2.67727	coding
Contig1372.1	452	26	eukaryotic translation termination factor 1-like	1	1	0	2.27832	coding
Contig1373.1	1177	26	---NA---	0	0	0	-1.10708	noncoding
Contig1374.1	1192	26	---NA---	0	0	0	-0.928975	noncoding
Contig1375.1	988	26	---NA---	0	0	0	-1.25966	noncoding
Contig1376.1	355	26	---NA---	0	0	0	-1.18059	noncoding
Contig1377.1	885	26	angiogenin 4	1	0	1	0.6928	coding
Contig1378.1	907	26	---NA---	0	0	0	-0.207275	noncoding
Contig1379.1	1037	26	---NA---	0	0	0	-1.12373	noncoding
Contig1380.1	1044	26	retinitis pigmentosa 9 protein homolog	0	0	0	0.620009	coding
Contig1381.1	1189	26	---NA---	4	3	1	-0.785628	noncoding
Contig1382.1	397	26	factor x-like protease omicarin c precursor	0	0	0	0.138494	coding
Contig1383.1	1830	26	---NA---	0	0	0	-1.16636	noncoding
Contig1384.1	1339	26	nidogen 2	0	0	0	0.843775	coding
Contig1385.1	567	26	ras-related c3 botulinum toxin substrate 1	2	2	0	3.73872	coding
Contig1386.1	837	26	---NA---	2	0	2	-0.786729	noncoding
Contig1387.1	1547	26	cdc42 small effector protein 1	0	0	0	0.639715	coding
Contig1388.1	1485	26	alpha-2-macroglobulin isoform 6	0	0	0	4.09595	coding
Contig1389.1	1265	26	nuclear receptor co-repressor 1 isoform 2	0	0	0	5.85828	coding
Contig1390.1	1318	26	---NA---	0	0	0	-1.14718	noncoding
Contig1391.1	1011	26	myoferlin [Danio rerio]	1	1	0	0.283518	coding
Contig1392.1	704	26	---NA---	0	0	0	-1.15544	noncoding
Contig1393.1	771	26	---NA---	0	0	0	-0.834244	noncoding
Contig1394.1	860	26	---NA---	2	2	0	-1.19021	noncoding
Contig1395.1	1626	26	---NA---	0	0	0	-1.29149	noncoding
Contig1396.1	445	26	cytochrome c oxidase subunit iv isoform 1	0	0	0	2.22914	coding
Contig1397.1	755	26	wingless-type mmtv integration site member 2bb	1	1	0	2.53794	coding
Contig1398.1	962	26	PREDICTED: hypothetical protein LOC100486317 [Xenopus (Silurana) tropicalis]	3	1	2	-0.0939252	noncoding
Contig1399.1	461	26	---NA---	0	0	0	-1.19373	noncoding
Contig1400.1	1146	26	---NA---	0	0	0	-1.3291	noncoding
Contig1401.1	701	26	chromo-helicase dna-binding protein	1	1	0	-0.629371	noncoding
Contig1402.1	571	26	---NA---	0	0	0	-1.19915	noncoding
Contig1403.1	748	26	microsomal glutathione s-transferase 3	0	0	0	1.60423	coding
Contig1404.1	1113	26	---NA---	0	0	0	-1.01947	noncoding
Contig1405.1	1720	26	mhc class ia alpha chain	1	1	0	1.02551	coding
Contig1406.1	1364	26	---NA---	0	0	0	-1.13703	noncoding
Contig1407.1	1818	26	reverse transcriptase-like protein	0	0	0	5.26458	coding
Contig1408.1	1455	26	histone aminotransferase 1	0	0	0	5.20049	coding
Contig1409.1	1016	26	ap-3 complex subunit delta-1	1	1	0	5.59783	coding
Contig1410.1	1190	26	ubiquitin-conjugating enzyme e2 e3-like	0	0	0	1.24173	coding
Contig1411.1	518	26	---NA---	1	0	1	-0.900298	noncoding
Contig1412.1	673	26	---NA---	0	0	0	-0.953827	noncoding
Contig1413.1	1291	26	transmembrane 9 superfamily member 2-like	1	0	1	-1.27664	noncoding
Contig1414.1	443	25	chk1 checkpoint-like protein	0	0	0	0.466555	coding
Contig1415.1	449	25	60s ribosomal protein l18a-like	0	0	0	1.93859	coding
Contig1417.1	434	25	transposon ty3-g gag-pol poly	0	0	0	-0.814607	noncoding
Contig1418.1	490	25	ribosomal protein s11	1	1	0	3.10986	coding
Contig1419.1	397	25	chk1 checkpoint-like protein	0	0	0	-0.120746	noncoding
Contig1420.1	1350	25	6- muscle type	0	0	0	3.85968	coding
Contig1421.1	466	25	---NA---	1	1	0	-1.14143	noncoding
Contig1422.1	605	25	---NA---	2	1	1	-1.02691	noncoding
Contig1423.1	491	25	---NA---	0	0	0	-1.16308	noncoding
Contig1426.1	701	25	---NA---	2	1	1	-0.861654	noncoding
Contig1427.1	252	25	---NA---	0	0	0	-1.43216	noncoding
Contig1428.1	385	25	---NA---	1	1	0	-0.76189	noncoding
Contig1429.1	237	25	---NA---	0	0	0	-1.35504	noncoding
Contig1430.1	736	25	---NA---	5	3	2	-0.762148	noncoding
Contig1431.1	1259	25	repetin	2	1	1	1.54555	coding
Contig1432.1	450	25	ribosomal protein l32	1	1	0	2.16611	coding
Contig1433.1	526	25	---NA---	4	2	2	-1.09128	noncoding
Contig1434.1	830	25	---NA---	2	1	1	-1.04086	noncoding
Contig1435.1	686	25	---NA---	1	1	0	-1.06713	noncoding
Contig1436.1	517	25	heat shock protein 90	0	0	0	2.85606	coding
Contig1437.1	257	25	hypothetical protein [Paramecium tetraurelia strain d4-2]	0	0	0	-1.31833	noncoding
Contig1438.1	1520	25	spondin extracellular matrix protein	1	1	0	2.04266	coding
Contig1439.1	803	25	stromal antigen 2	1	1	0	5.03346	coding
Contig1440.1	654	25	peroxiredoxin 1	0	0	0	1.32234	coding
Contig1441.1	1795	25	cdc-like kinase 4	2	1	1	3.45783	coding
Contig1442.1	467	25	mgc82136 protein	1	1	0	2.78631	coding
Contig1443.1	280	25	retinitis pigmentosa 9 protein homolog	0	0	0	0.57325	coding
Contig1444.1	1459	25	---NA---	1	0	1	-1.31775	noncoding
Contig1445.1	780	25	beta-lactamase-like protein 2	0	0	0	2.67218	coding
Contig1446.1	1080	25	esterase d formylglutathione hydrolase-like	0	0	0	5.12358	coding
Contig1447.1	1125	25	---NA---	5	2	3	0.240497	coding
Contig1448.1	1346	25	rio kinase 3	1	0	1	5.80739	coding
Contig1449.1	546	25	hepatitis b virus x interacting protein	0	0	0	2.11768	coding
Contig1450.1	1385	25	---NA---	1	0	1	-1.17359	noncoding
Contig1451.1	712	25	---NA---	0	0	0	-1.23036	noncoding
Contig1452.1	645	25	---NA---	0	0	0	-1.04792	noncoding
Contig1453.1	485	25	minor alpha globin chain	0	0	0	1.81902	coding
Contig1454.1	1317	25	ef-hand 1	0	0	0	3.01768	coding
Contig1455.1	667	25	---NA---	0	0	0	-1.11998	noncoding
Contig1456.1	1761	25	---NA---	1	1	0	-1.02022	noncoding
Contig1457.1	569	25	rcg47273-like	0	0	0	0.983717	coding
Contig1458.1	588	25	protein s100-a2-like isoform 2	0	0	0	-0.47121	noncoding
Contig1459.1	1142	25	trna-guanine transglycosylase	0	0	0	2.23706	coding
Contig1460.1	882	25	glutaredoxin 5	1	0	1	1.67623	coding
Contig1461.1	1190	25	radial spoke head 1 homolog	1	1	0	1.99735	coding
Contig1462.1	608	25	---NA---	2	2	0	-1.12301	noncoding
Contig1463.1	632	25	---NA---	2	1	1	-1.20512	noncoding
Contig1464.1	1132	25	mgc85267 protein	2	2	0	3.33893	coding
Contig1465.1	485	25	cytochrome c oxidase subunit viib	0	0	0	0.162024	coding
Contig1466.1	1002	25	probable protein brick1	0	0	0	0.773277	coding
Contig1467.1	744	25	---NA---	0	0	0	-1.1887	noncoding
Contig1468.1	625	25	myosin heavy chain	1	0	1	4.00031	coding
Contig1469.1	527	25	wolf-hirschhorn syndrome candidate 1 protein isoform 1	0	0	0	1.66621	coding
Contig1470.1	1216	25	stress-induced-phosphoprotein 1	1	1	0	5.21032	coding
Contig1471.1	1244	25	nanor b	1	0	1	-1.39803	noncoding
Contig1472.1	1315	25	electron transfer flavoprotein subunit mitochondrial-like	0	0	0	5.4126	coding
Contig1473.1	1513	25	erythrocyte membrane protein band (erythrocyte protein ) ( )	0	0	0	6.1226	coding
Contig1474.1	1243	25	loc494849 protein	0	0	0	2.40937	coding
Contig1475.1	1832	25	protein camp dependent type isoform cra_a	1	1	0	2.14451	coding
Contig1476.1	1045	25	b chain crystal structure of mouse vps29 complexed with mn2+	1	0	1	3.10111	coding
Contig1477.1	1299	25	ankyrin repeat domain 46	0	0	0	1.81253	coding
Contig1478.1	106	24	---NA---	0	0	0	-1.38022	noncoding
Contig1479.1	638	24	---NA---	1	0	1	-0.916821	noncoding
Contig1480.1	649	24	microfibrillar-associated protein 1	0	0	0	2.43427	coding
Contig1481.1	249	24	---NA---	0	0	0	-1.17357	noncoding
Contig1482.1	316	24	achain hsp90b n-terminal domain in complex with a pyrrolo-pyrimidine methoxypyridine inhibitor	0	0	0	0.865244	coding
Contig1483.1	663	24	hypothetical protein [Plasmodium chabaudi chabaudi]	0	0	0	0.0971818	coding
Contig1484.1	915	24	immunoglobulin lambda light chain vlj region	4	2	2	1.52718	coding
Contig1485.1	436	24	chk1 checkpoint-like protein	0	0	0	0.254401	coding
Contig1486.1	620	24	protein	0	0	0	-0.0126263	noncoding
Contig1487.1	229	24	---NA---	1	1	0	-1.48222	noncoding
Contig1488.1	187	24	predicted protein [Nematostella vectensis]	0	0	0	-1.27156	noncoding
Contig1489.1	1092	24	---NA---	0	0	0	-0.874804	noncoding
Contig1490.1	622	24	low quality protein: alpha skeletal muscle-like	2	1	1	4.54242	coding
Contig1491.1	917	24	acid phosphatase soluble	1	1	0	2.21068	coding
Contig1492.1	654	24	tubulin alpha-1c chain-like	1	0	1	4.74235	coding
Contig1493.1	491	24	af317320_1immunoglobulin lambda light chain constant region	4	2	2	-1.24627	noncoding
Contig1494.1	1457	24	---NA---	0	0	0	-1.16156	noncoding
Contig1495.1	154	24	---NA---	1	1	0	-0.920441	noncoding
Contig1496.1	552	24	c1orf55 protein	1	0	1	1.00178	coding
Contig1497.1	430	24	---NA---	0	0	0	-1.21572	noncoding
Contig1498.1	554	24	---NA---	0	0	0	-1.08403	noncoding
Contig1499.1	1695	24	coiled-coil domain containing isoform cra_a	0	0	0	5.1171	coding
Contig1500.1	1175	24	---NA---	3	1	2	-1.21354	noncoding
Contig1501.1	513	24	---NA---	1	1	0	-1.31633	noncoding
Contig1502.1	640	24	---NA---	0	0	0	-0.901953	noncoding
Contig1503.1	1059	24	---NA---	1	0	1	-1.14973	noncoding
Contig1504.1	446	24	60s ribosomal protein l35	0	0	0	1.87763	coding
Contig1505.1	288	24	---NA---	1	0	1	-1.13485	noncoding
Contig1506.1	119	24	---NA---	1	1	0	-1.29228	noncoding
Contig1507.1	1275	24	---NA---	0	0	0	-0.831898	noncoding
Contig1508.1	378	24	ribosomal protein l24 variant 2	1	1	0	0.223088	coding
Contig1509.1	647	24	heterogeneous nuclear ribonucleoprotein g-like	1	1	0	1.79251	coding
Contig1510.1	788	24	---NA---	0	0	0	-0.698104	noncoding
Contig1511.1	905	24	proline-rich nuclear receptor coactivator 2	1	0	1	0.25048	coding
Contig1512.1	511	24	---NA---	1	1	0	-1.04828	noncoding
Contig1513.1	817	24	---NA---	1	1	0	-0.670614	noncoding
Contig1514.1	1570	24	ubiquitin-conjugating enzyme e2k (ubc1 yeast)	1	1	0	0.948884	coding
Contig1515.1	638	24	---NA---	2	2	0	-0.798015	noncoding
Contig1516.1	1119	24	---NA---	0	0	0	-1.0836	noncoding
Contig1517.1	783	24	vesicle-associated membrane protein 3-like	1	1	0	0.638529	coding
Contig1518.1	475	24	---NA---	0	0	0	-1.07874	noncoding
Contig1519.1	1100	24	---NA---	2	1	1	-1.17774	noncoding
Contig1520.1	1793	24	isoform cra_a	0	0	0	2.62641	coding
Contig1521.1	1698	24	PREDICTED: hypothetical protein LOC100493111 [Xenopus (Silurana) tropicalis]	1	1	0	3.31472	coding
Contig1522.1	993	24	---NA---	1	1	0	-1.00126	noncoding
Contig1523.1	476	24	60s acidic ribosomal protein p1	2	2	0	2.29483	coding
Contig1524.1	1331	24	ribophorin i	0	0	0	5.15487	coding
Contig1525.1	1148	24	h aca ribonucleoprotein complex subunit 4	0	0	0	2.26883	coding
Contig1526.1	499	24	cytochrome c oxidase subunit iii	1	1	0	1.91977	coding
Contig1527.1	1239	24	ubiquitin-activating enzyme e1	0	0	0	1.36729	coding
Contig1528.1	600	24	s100 calcium binding protein a4	2	1	1	0.0315669	coding
Contig1529.1	782	24	reverse transcriptase	0	0	0	1.48359	coding
Contig1530.1	1360	24	voltage-dependent anion channel 3	1	1	0	5.61647	coding
Contig1531.1	549	24	chk1 checkpoint-like protein	0	0	0	0.70667	coding
Contig1532.1	462	24	ribosomal protein l24 variant 2	1	1	0	0.641002	coding
Contig1533.1	784	24	blastomere cadherin-like	1	0	1	0.50982	coding
Contig1534.1	1244	24	pyruvate dehydrogenase alpha 1	0	0	0	5.94893	coding
Contig1535.1	543	24	kiaa1617 protein	0	0	0	2.67024	coding
Contig1536.1	533	24	---NA---	2	1	1	-0.448949	noncoding
Contig1537.1	842	24	---NA---	1	1	0	-1.17032	noncoding
Contig1538.1	627	24	---NA---	2	0	2	-1.10643	noncoding
Contig1539.1	1478	24	PREDICTED: hypothetical protein [Pan troglodytes]	0	0	0	-0.417383	noncoding
Contig1540.1	1278	24	proline synthase co-transcribed bacterial homolog protein	0	0	0	1.97804	coding
Contig1541.1	1193	24	fumarylacetoacetate hydrolase	1	0	1	7.09489	coding
Contig1542.1	911	24	---NA---	0	0	0	-1.12594	noncoding
Contig1543.1	611	24	hypothetical protein Calow_1370 [Caldicellulosiruptor owensensis OL]	3	1	2	-0.847374	noncoding
Contig1544.1	824	24	mitochondrial atp synthase o subunit	1	1	0	3.11394	coding
Contig1545.1	613	24	---NA---	0	0	0	-1.02292	noncoding
Contig1546.1	1226	24	---NA---	1	0	1	-1.21347	noncoding
Contig1547.1	1482	24	---NA---	0	0	0	-1.30362	noncoding
Contig1548.1	1832	24	p450 oxidoreductase	0	0	0	2.70492	coding
Contig1549.1	449	24	60s ribosomal protein l37a	0	0	0	2.33977	coding
Contig1550.1	661	24	cystatin c	0	0	0	0.586467	coding
Contig1551.1	451	24	guanine nucleotide-binding protein subunit beta-2-like 1	1	1	0	2.77476	coding
Contig1552.1	1271	24	nad h quinone 1	2	0	2	4.32717	coding
Contig1553.1	654	23	macrophage migration inhibitory factor variant 1	0	0	0	2.15748	coding
Contig1554.1	423	23	---NA---	0	0	0	-0.929309	noncoding
Contig1555.1	479	23	---NA---	0	0	0	-1.13341	noncoding
Contig1556.1	485	23	---NA---	0	0	0	-1.13903	noncoding
Contig1557.1	440	23	chk1 checkpoint-like protein	0	0	0	0.308098	coding
Contig1558.1	219	23	conserved hypothetical protein [Schizosaccharomyces japonicus yFS275]	0	0	0	-1.03634	noncoding
Contig1559.1	466	23	beta globin chain	1	1	0	1.65883	coding
Contig1560.1	467	23	proteasome beta 1 subunit	0	0	0	1.62873	coding
Contig1561.1	946	23	major vault protein	0	0	0	1.68704	coding
Contig1562.1	300	23	mgc80184 protein	0	0	0	1.30193	coding
Contig1563.1	574	23	PREDICTED: hypothetical protein [Bos taurus]	1	1	0	0.0808749	coding
Contig1564.1	513	23	---NA---	0	0	0	-0.935657	noncoding
Contig1565.1	337	23	---NA---	2	2	0	-1.17033	noncoding
Contig1566.1	463	23	ribosomal protein l21-like	0	0	0	2.69896	coding
Contig1567.1	436	23	l _3-like	0	0	0	1.62385	coding
Contig1569.1	481	23	c-myc binding protein	0	0	0	1.20904	coding
Contig1570.1	389	23	hypothetical protein Bm1_02890 [Brugia malayi]	0	0	0	-1.27437	noncoding
Contig1571.1	410	23	---NA---	0	0	0	-0.876687	noncoding
Contig1572.1	838	23	---NA---	0	0	0	-1.06091	noncoding
Contig1573.1	242	23	protein	0	0	0	-1.30982	noncoding
Contig1574.1	465	23	n -acetyltransferase auxiliary subunit	3	3	0	2.23522	coding
Contig1575.1	937	23	---NA---	0	0	0	-1.07499	noncoding
Contig1576.1	1311	23	---NA---	1	0	1	-1.14103	noncoding
Contig1577.1	872	23	---NA---	1	0	1	0.205429	coding
Contig1578.1	1405	23	rna polymerase-associated protein ctr9 homolog	3	3	0	9.18975	coding
Contig1579.1	346	23	---NA---	0	0	0	-1.1943	noncoding
Contig1580.1	400	23	cystatin-m precursor (cystatin-6) (cystatin-e)	0	0	0	-0.963723	noncoding
Contig1581.1	1670	23	cathepsin c	0	0	0	0.10901	coding
Contig1582.1	1058	23	rna-binding protein pno1	1	1	0	5.03101	coding
Contig1583.1	199	23	---NA---	0	0	0	-1.07504	noncoding
Contig1584.1	393	23	eukaryotic translation elongation factor 1 gamma	0	0	0	2.54306	coding
Contig1585.1	807	23	activating transcription factor 4 (tax-responsive enhancer element b67)	2	2	0	1.98865	coding
Contig1586.1	1025	23	---NA---	3	2	1	-1.0533	noncoding
Contig1587.1	448	23	---NA---	0	0	0	-1.0449	noncoding
Contig1588.1	386	23	---NA---	0	0	0	-1.18087	noncoding
Contig1589.1	1054	23	replicase helicase endonuclease-like	3	2	1	1.93759	coding
Contig1590.1	1088	23	---NA---	1	1	0	-1.16856	noncoding
Contig1591.1	775	23	---NA---	1	0	1	-1.01447	noncoding
Contig1592.1	1352	23	---NA---	0	0	0	-1.02924	noncoding
Contig1593.1	1089	23	loc100135376 protein	2	1	1	1.82502	coding
Contig1594.1	1253	23	subfamily member 21	1	0	1	5.23007	coding
Contig1595.1	519	23	---NA---	0	0	0	-0.711111	noncoding
Contig1596.1	1176	23	sda1 domain containing 1	1	0	1	4.40393	coding
Contig1597.1	1087	23	nuclear transport factor 2	0	0	0	1.3062	coding
Contig1598.1	502	23	cytochrome c oxidase subunit iii	0	0	0	2.6472	coding
Contig1599.1	1178	23	nucleobindin 2	1	1	0	0.158518	coding
Contig1600.1	520	23	unnamed protein product [Tetraodon nigroviridis]	0	0	0	-1.11633	noncoding
Contig1601.1	1123	23	ahnak nucleoprotein	1	1	0	4.65907	coding
Contig1602.1	650	23	---NA---	0	0	0	-0.971257	noncoding
Contig1603.1	529	23	ahnak partial	3	0	3	2.22573	coding
Contig1604.1	1063	23	u3 small nucleolar rna-associated protein 15 homolog	0	0	0	2.45169	coding
Contig1605.1	1039	23	septin-7 isoform 1	0	0	0	4.61982	coding
Contig1606.1	1038	23	---NA---	1	1	0	-1.21865	noncoding
Contig1607.1	1773	23	coatomer alpha subunit (alpha-coat protein) (alpha-cop) (hep-cop)	0	0	0	7.61603	coding
Contig1608.1	646	23	mgc131374 protein	0	0	0	2.55418	coding
Contig1609.1	2023	23	heavy polypeptide	0	0	0	5.57924	coding
Contig1610.1	1552	23	---NA---	2	0	2	-1.00629	noncoding
Contig1611.1	756	23	---NA---	3	2	1	-1.18314	noncoding
Contig1612.1	522	23	---NA---	0	0	0	-1.16615	noncoding
Contig1613.1	1482	23	thymopoietin beta	0	0	0	1.02446	coding
Contig1614.1	590	23	eukaryotic translation initiation factor 6	0	0	0	3.35152	coding
Contig1615.1	562	23	dynein light chain 2a cytoplasmic	0	0	0	1.92965	coding
Contig1616.1	267	23	---NA---	1	1	0	-1.2157	noncoding
Contig1617.1	663	23	---NA---	0	0	0	0.275111	coding
Contig1618.1	175	23	---NA---	0	0	0	-0.644847	noncoding
Contig1619.1	457	23	---NA---	0	0	0	-1.30199	noncoding
Contig1620.1	727	23	mitochondrial ribosomal protein l27	0	0	0	1.00271	coding
Contig1621.1	1558	23	ef-hand calcium binding protein	0	0	0	0.895901	coding
Contig1622.1	572	23	---NA---	1	0	1	-0.895591	noncoding
Contig1623.1	336	23	ribosomal protein s11	0	0	0	1.37792	coding
Contig1624.1	341	23	ubiquitin c variant 1	1	1	0	1.99384	coding
Contig1625.1	849	23	fucolectin protein	0	0	0	1.78604	coding
Contig1626.1	1112	23	nadh dehydrogenase fe-s protein 49kda (nadh-coenzyme q reductase)	0	0	0	5.16697	coding
Contig1627.1	468	23	c-myc binding protein	1	0	1	1.32777	coding
Contig1628.1	729	23	---NA---	0	0	0	-1.09041	noncoding
Contig1629.1	2378	23	---NA---	0	0	0	-1.06987	noncoding
Contig1630.1	380	23	---NA---	2	1	1	-0.428628	noncoding
Contig1631.1	546	23	nadh dehydrogenase subunit 3	0	0	0	0.192639	coding
Contig1632.1	1091	23	allograft inflammatory factor 1	1	1	0	1.77613	coding
Contig1633.1	1696	23	coatomer protein subunit gamma	0	0	0	6.95637	coding
Contig1634.1	688	23	---NA---	2	1	1	-0.875872	noncoding
Contig1635.1	1041	23	---NA---	0	0	0	-1.21722	noncoding
Contig1636.1	499	23	thread biopolymer filament subunit gamma-like	1	1	0	0.495048	coding
Contig1637.1	123	22	---NA---	0	0	0	-1.16536	noncoding
Contig1638.1	153	22	---NA---	0	0	0	-1.12924	noncoding
Contig1639.1	374	22	PREDICTED: lambda-recombinase-like protein-like [Danio rerio]	0	0	0	-1.28405	noncoding
Contig1640.1	959	22	---NA---	0	0	0	-1.15736	noncoding
Contig1642.1	181	22	---NA---	0	0	0	-1.19275	noncoding
Contig1643.1	514	22	mgc52598 protein	0	0	0	2.44353	coding
Contig1644.1	1652	22	apacd-prov protein	0	0	0	4.00609	coding
Contig1645.1	555	22	heterogeneous nuclear ribonucleoprotein k	0	0	0	0.487411	coding
Contig1646.1	338	22	mgc80184 protein	0	0	0	2.47627	coding
Contig1647.1	1429	22	heat shock protein 9	1	1	0	0.143432	coding
Contig1648.1	1026	22	proteasome ( macropain) 26s 4	0	0	0	6.89907	coding
Contig1649.1	1063	22	immunoglobulin lambda-chain	0	0	0	1.78905	coding
Contig1650.1	1569	22	titin (rhabdomyosarcoma antigen mu-rms- )	0	0	0	4.29691	coding
Contig1651.1	199	22	conserved hypothetical protein [Schizosaccharomyces japonicus yFS275]	0	0	0	-1.0303	noncoding
Contig1652.1	487	22	---NA---	0	0	0	-1.10914	noncoding
Contig1653.1	712	22	coiled-coil domain containing 56	0	0	0	0.999096	coding
Contig1654.1	830	22	lymphocyte antigen 6 locus g6e	4	3	1	-0.907698	noncoding
Contig1655.1	469	22	PREDICTED: hypothetical protein LOC100496032 [Xenopus (Silurana) tropicalis]	1	0	1	-0.456231	noncoding
Contig1656.1	558	22	actin-binding lim protein 1 long	0	0	0	1.62525	coding
Contig1657.1	1076	22	wap four-disulfide core domain 8 isoform 2	0	0	0	-0.812036	noncoding
Contig1658.1	423	22	heavy polypeptide 1	0	0	0	1.1257	coding
Contig1659.1	800	22	exocyst complex component 7-like isoform 1	2	2	0	3.3651	coding
Contig1660.1	1551	22	neuroblast differentiation-associated protein ahnak-like	0	0	0	6.25994	coding
Contig1661.1	1099	22	b-cell receptor-associated protein 31	0	0	0	4.20784	coding
Contig1662.1	118	22	---NA---	0	0	0	-1.16404	noncoding
Contig1663.1	1008	22	cytoplasmic activation- proliferation-associated protein 1	0	0	0	2.18906	coding
Contig1664.1	618	22	---NA---	0	0	0	-1.18873	noncoding
Contig1665.1	409	22	---NA---	0	0	0	-1.04603	noncoding
Contig1666.1	912	22	guanine nucleotide-binding 3	4	1	3	2.07417	coding
Contig1667.1	931	22	orf2-encoded protein	1	1	0	1.68797	coding
Contig1668.1	1225	22	tyrosine-ester sulfotransferase	0	0	0	4.28678	coding
Contig1669.1	479	22	---NA---	0	0	0	-1.25751	noncoding
Contig1670.1	1193	22	filamin a-interacting protein 1-like	0	0	0	3.78504	coding
Contig1671.1	533	22	lipopolysaccaride-specific response 5-like	0	0	0	4.25179	coding
Contig1672.1	1126	22	selenophosphate synthetase 2	3	2	1	-0.903447	noncoding
Contig1673.1	498	22	---NA---	0	0	0	-0.960548	noncoding
Contig1674.1	402	22	---NA---	0	0	0	-1.15339	noncoding
Contig1675.1	610	22	---NA---	0	0	0	-0.842611	noncoding
Contig1676.1	461	22	ubiquitin c variant 9	0	0	0	1.95081	coding
Contig1677.1	1341	22	transmembrane 9 superfamily member 2-like	1	1	0	7.69535	coding
Contig1678.1	527	22	glyceraldehyde-3-phosphate dehydrogenase	3	2	1	1.81948	coding
Contig1679.1	895	22	pwp1-interacting protein partial	1	1	0	1.31946	coding
Contig1680.1	230	22	predicted protein [Nematostella vectensis]	0	0	0	-0.774783	noncoding
Contig1681.1	622	22	rna-binding region containing protein 2-like	0	0	0	-0.456103	noncoding
Contig1682.1	703	22	---NA---	1	0	1	-0.979267	noncoding
Contig1683.1	1129	22	---NA---	0	0	0	-0.722896	noncoding
Contig1684.1	657	22	---NA---	0	0	0	-1.08408	noncoding
Contig1685.1	1180	22	nonmuscle myosin heavy chain	0	0	0	7.06639	coding
Contig1686.1	472	22	mgc82136 protein	1	1	0	1.25995	coding
Contig1687.1	1195	22	PREDICTED: hypothetical protein LOC100486891 [Xenopus (Silurana) tropicalis]	2	1	1	1.25369	coding
Contig1688.1	1059	22	solute carrier family 25 (carnitine acylcarnitine translocase) member gene 2	1	1	0	1.02216	coding
Contig1689.1	1175	22	serpin b6	0	0	0	1.75644	coding
Contig1690.1	855	22	---NA---	0	0	0	-1.01114	noncoding
Contig1691.1	2008	22	ribose-phosphate pyrophosphokinase 2	1	0	1	4.7409	coding
Contig1692.1	633	22	---NA---	1	1	0	-0.973958	noncoding
Contig1693.1	733	22	proprotein convertase subtilisin kexin type 5	1	1	0	1.03567	coding
Contig1694.1	1472	22	kinesin family member 5b	2	1	1	6.02965	coding
Contig1695.1	591	22	---NA---	1	1	0	-1.27604	noncoding
Contig1696.1	1350	22	proteasome ( macropain) 26s non- 12	0	0	0	4.73494	coding
Contig1697.1	1290	22	---NA---	0	0	0	-1.06813	noncoding
Contig1698.1	1192	22	d-dopachrome decarboxylase	0	0	0	1.95862	coding
Contig1699.1	1876	22	riddle 4	1	1	0	0.287695	coding
Contig1700.1	935	22	---NA---	3	2	1	-1.15344	noncoding
Contig1701.1	1082	22	---NA---	1	1	0	-0.889857	noncoding
Contig1702.1	1260	22	---NA---	2	0	2	-1.02774	noncoding
Contig1703.1	1426	22	na+ k+ beta 3 polypeptide	0	0	0	4.05513	coding
Contig1704.1	1345	22	coiled-coil domain containing 86	1	1	0	2.49768	coding
Contig1705.1	687	22	---NA---	1	1	0	-1.26998	noncoding
Contig1706.1	819	22	GK19734 [Drosophila willistoni]	4	1	3	0.793059	coding
Contig1707.1	1069	22	---NA---	0	0	0	-1.22637	noncoding
Contig1708.1	775	22	enhancer of rudimentary homolog	2	2	0	1.49863	coding
Contig1709.1	1278	22	zinc finger ccch-type containing 15	0	0	0	6.4635	coding
Contig1710.1	550	22	clathrin heavy chain 1	1	1	0	1.23612	coding
Contig1711.1	714	22	small nuclear ribonucleoprotein d3 polypeptide 18kda	1	0	1	2.06401	coding
Contig1712.1	609	22	translocase of outer mitochondrial membrane 7 homolog	0	0	0	0.649012	coding
Contig1713.1	1349	22	selenoprotein t	1	0	1	3.005	coding
Contig1714.1	1423	22	nadh dehydrogenase 1 alpha 39kda	0	0	0	4.13794	coding
Contig1715.1	1351	22	---NA---	0	0	0	-1.13497	noncoding
Contig1716.1	1277	22	saccharopine dehydrogenase	0	0	0	2.10398	coding
Contig1717.1	616	22	suppressor of ty 4	0	0	0	1.50679	coding
Contig1718.1	2054	22	---NA---	1	0	1	-1.1911	noncoding
Contig1719.1	1597	22	small ubiquitin-related modifier 1 precursor	0	0	0	0.819691	coding
Contig1720.1	1416	22	---NA---	0	0	0	-1.22333	noncoding
Contig1721.1	1654	22	monooxygenase dbh-like 2	0	0	0	3.61408	coding
Contig1722.1	2263	22	chromosome 22 open reading frame 28	0	0	0	9.82889	coding
Contig1723.1	1415	22	---NA---	2	2	0	-0.988244	noncoding
Contig1724.1	1759	22	clusterin precursor	0	0	0	7.54873	coding
Contig1725.1	980	22	brain protein 44-like	2	1	1	1.65299	coding
Contig1726.1	1376	22	splicing arginine serine-rich 11	0	0	0	-1.04655	noncoding
Contig1727.1	826	22	---NA---	0	0	0	-1.18868	noncoding
Contig1728.1	714	22	upf0527 membrane protein	4	0	4	2.23205	coding
Contig1729.1	839	22	---NA---	1	1	0	-1.19413	noncoding
Contig1730.1	1288	22	c4sr protein	0	0	0	3.67374	coding
Contig1731.1	867	22	---NA---	0	0	0	-1.26635	noncoding
Contig1732.1	1051	22	tmed9 protein	1	1	0	3.04281	coding
Contig1733.1	1141	22	proteasome ( macropain) 26s non- 8	1	1	0	3.09929	coding
Contig1734.1	1233	22	growth hormone inducible transmembrane protein variant 2	3	0	3	2.05676	coding
Contig1735.1	1599	22	multidrug resistance protein 1a	0	0	0	7.01289	coding
Contig1736.1	707	22	heterogeneous nuclear ribonucleoprotein k	0	0	0	2.56396	coding
Contig1737.1	864	22	---NA---	3	1	2	-1.01027	noncoding
Contig1738.1	1257	22	fatty acyl- reductase 1	3	1	2	1.01295	coding
Contig1739.1	1158	22	---NA---	0	0	0	-1.2261	noncoding
Contig1740.1	1421	22	---NA---	0	0	0	-0.150404	noncoding
Contig1741.1	828	22	rrna intron-encoded endonuclease	0	0	0	-1.30116	noncoding
Contig1742.1	148	22	---NA---	0	0	0	-1.18784	noncoding
Contig1743.1	456	21	---NA---	0	0	0	-1.32985	noncoding
Contig1744.1	1134	21	---NA---	2	2	0	-0.903429	noncoding
Contig1745.1	129	21	---NA---	0	0	0	-1.43041	noncoding
Contig1746.1	145	21	---NA---	0	0	0	-1.18496	noncoding
Contig1747.1	466	21	ribosomal p0	0	0	0	1.70348	coding
Contig1748.1	519	21	PREDICTED: hypothetical protein [Bos taurus]	0	0	0	-0.101577	noncoding
Contig1749.1	343	21	desmocollin 2-like	3	3	0	-1.09154	noncoding
Contig1750.1	218	21	protein	0	0	0	-1.14698	noncoding
Contig1751.1	408	21	---NA---	0	0	0	-0.629986	noncoding
Contig1752.1	1743	21	elav-like protein 1	0	0	0	3.25311	coding
Contig1753.1	1506	21	loc100125172 protein	0	0	0	1.17849	coding
Contig1754.1	1143	21	---NA---	0	0	0	-0.790624	noncoding
Contig1755.1	444	21	mgc82136 protein	2	1	1	2.04475	coding
Contig1756.1	846	21	PREDICTED: hypothetical protein LOC100493186 [Xenopus (Silurana) tropicalis]	2	2	0	0.637686	coding
Contig1757.1	314	21	40s ribosomal protein s11	1	0	1	-0.0372434	noncoding
Contig1758.1	691	21	---NA---	3	1	2	-1.09021	noncoding
Contig1759.1	1349	21	epiplakin 1	1	0	1	6.39486	coding
Contig1761.1	457	21	chk1 checkpoint homolog ( pombe)	0	0	0	-1.163	noncoding
Contig1762.1	370	21	---NA---	0	0	0	-1.13412	noncoding
Contig1763.1	1073	21	loc733250 protein	0	0	0	1.32968	coding
Contig1764.1	570	21	---NA---	1	1	0	-1.03275	noncoding
Contig1765.1	390	21	60s ribosomal protein l26-like	1	0	1	0.751287	coding
Contig1766.1	614	21	novel protein tight junction protein 2 (zona occludens 2)	0	0	0	2.0931	coding
Contig1768.1	116	21	---NA---	0	0	0	-1.27949	noncoding
Contig1769.1	376	21	finkel-biskis-reilly murine sarcoma virus (fbr- ) ubiquitously expressed (fox derived) ribosomal protein s30	1	1	0	0.630687	coding
Contig1770.1	120	21	---NA---	0	0	0	-1.02896	noncoding
Contig1771.1	1628	21	psmc2 protein	1	1	0	8.7428	coding
Contig1772.1	453	21	---NA---	3	2	1	-0.961202	noncoding
Contig1773.1	554	21	upf0480 protein c15orf24 homolog isoform partial	3	2	1	-0.777586	noncoding
Contig1774.1	1524	21	karyopherin alpha 2 (rag cohort importin alpha 1)	0	0	0	7.33855	coding
Contig1775.1	1772	21	annexin a11	0	0	0	0.892654	coding
Contig1776.1	837	21	chaperonin containing subunit 7	0	0	0	4.49196	coding
Contig1777.1	1092	21	---NA---	0	0	0	-1.2236	noncoding
Contig1778.1	1846	21	tho complex 2	0	0	0	7.43838	coding
Contig1779.1	780	21	steroid-sensitive protein 1	1	1	0	0.239676	coding
Contig1780.1	1664	21	---NA---	0	0	0	-0.964713	noncoding
Contig1781.1	772	21	---NA---	0	0	0	-1.20145	noncoding
Contig1782.1	1009	21	superkiller viralicidic activity 2-like 2	0	0	0	1.73803	coding
Contig1783.1	1044	21	small nuclear ribonucleoprotein 48kda (u11 u12)	2	0	2	2.06557	coding
Contig1784.1	1711	21	l _3-like	0	0	0	7.74269	coding
Contig1785.1	1318	21	coatomer protein subunit beta 1	0	0	0	5.80553	coding
Contig1786.1	801	21	---NA---	0	0	0	-1.28902	noncoding
Contig1787.1	1060	21	latent transforming growth factor beta binding protein 1	0	0	0	0.542415	coding
Contig1788.1	588	21	---NA---	2	1	1	-0.000281491	noncoding
Contig1789.1	718	21	PREDICTED: hypothetical protein [Oryctolagus cuniculus]	0	0	0	-0.125637	noncoding
Contig1790.1	614	21	---NA---	0	0	0	-0.876627	noncoding
Contig1791.1	127	21	---NA---	0	0	0	-1.105	noncoding
Contig1792.1	1196	21	---NA---	1	0	1	-1.34189	noncoding
Contig1793.1	1057	21	---NA---	4	2	2	-1.30092	noncoding
Contig1794.1	1279	21	desmoplakin isoform 1	0	0	0	3.67624	coding
Contig1795.1	425	21	cytochrome c oxidase subunit i	0	0	0	0.990166	coding
Contig1796.1	543	21	40s ribosomal protein s24-like	0	0	0	2.12631	coding
Contig1797.1	821	21	achain crystal structure of a cerebral cavernous malformation protein critical for vascular integrity	0	0	0	1.90046	coding
Contig1798.1	1528	21	---NA---	2	1	1	-1.30684	noncoding
Contig1799.1	915	21	---NA---	0	0	0	-0.97391	noncoding
Contig1800.1	367	21	---NA---	0	0	0	-1.18353	noncoding
Contig1801.1	509	21	cytochrome c oxidase subunit vic	0	0	0	1.18738	coding
Contig1802.1	1349	21	asparaginyl-trna synthetase	1	0	1	0.478356	coding
Contig1803.1	591	21	---NA---	1	1	0	-1.11479	noncoding
Contig1804.1	690	21	member ras oncogene family	0	0	0	4.38497	coding
Contig1805.1	1012	21	nmra-like family domain-containing protein 1	0	0	0	3.95906	coding
Contig1806.1	1312	21	---NA---	0	0	0	-0.955408	noncoding
Contig1807.1	835	21	tfg protein	0	0	0	4.99037	coding
Contig1808.1	577	21	transmembrane protein 176b-like isoform 1	0	0	0	-0.438663	noncoding
Contig1809.1	1490	21	loc398050 protein	0	0	0	1.083	coding
Contig1810.1	183	21	---NA---	0	0	0	-0.891822	noncoding
Contig1811.1	830	21	phd finger protein 20	0	0	0	4.14042	coding
Contig1812.1	444	21	reverse transcriptase-like protein	0	0	0	-1.05543	noncoding
Contig1813.1	720	21	---NA---	7	3	4	-1.18159	noncoding
Contig1814.1	902	21	hypothetical protein Csp_D29560 [Curvibacter putative symbiont of Hydra magnipapillata]	0	0	0	0.455854	coding
Contig1815.1	629	21	adp-ribosylarginine hydrolase	2	2	0	0.775432	coding
Contig1816.1	568	21	---NA---	0	0	0	-1.08687	noncoding
Contig1817.1	1360	21	gdp-mannose 6-dehydratase	0	0	0	5.98955	coding
Contig1818.1	744	21	---NA---	0	0	0	-0.953042	noncoding
Contig1819.1	432	21	proteasome subunit alpha type-7-like	0	0	0	0.46937	coding
Contig1820.1	809	21	---NA---	0	0	0	-1.0203	noncoding
Contig1821.1	1007	21	sh3-domain grb2-like endophilin b1	1	0	1	3.93699	coding
Contig1822.1	1373	21	guanine nucleotide binding protein (g protein) beta polypeptide 2	0	0	0	2.49163	coding
Contig1823.1	508	21	nucleoside diphosphate kinase b	0	0	0	1.99481	coding
Contig1824.1	760	21	---NA---	0	0	0	-1.12708	noncoding
Contig1825.1	1519	21	matrix metallopeptidase 1	0	0	0	3.78117	coding
Contig1826.1	1285	21	cd047_xenla ame: full=upf0602 protein c4orf47 homolog	0	0	0	6.64574	coding
Contig1827.1	922	21	loc129881 protein	0	0	0	3.31129	coding
Contig1828.1	324	21	---NA---	0	0	0	-0.853675	noncoding
Contig1829.1	464	21	protein s100-a10	0	0	0	1.55213	coding
Contig1830.1	1646	21	surfactant protein d	0	0	0	-1.14569	noncoding
Contig1831.1	570	21	---NA---	3	2	1	-1.12496	noncoding
Contig1832.1	1758	21	family with sequence similarity member isoform cra_e	0	0	0	3.07833	coding
Contig1833.1	1243	21	loc100137634 protein	0	0	0	2.31444	coding
Contig1834.1	594	21	fused in sarcoma	0	0	0	1.15396	coding
Contig1835.1	481	21	mgc82136 protein	3	2	1	2.74008	coding
Contig1836.1	401	20	cytochrome b-c1 complex subunit mitochondrial precursor	0	0	0	0.508673	coding
Contig1837.1	188	20	---NA---	0	0	0	-0.998507	noncoding
Contig1838.1	485	20	---NA---	1	1	0	-0.760894	noncoding
Contig1839.1	1119	20	---NA---	0	0	0	-0.088218	noncoding
Contig1840.1	220	20	---NA---	1	0	1	-1.2998	noncoding
Contig1841.1	480	20	---NA---	0	0	0	-1.19035	noncoding
Contig1842.1	491	20	chk1 checkpoint-like protein	0	0	0	0.0338827	coding
Contig1843.1	111	20	---NA---	0	0	0	-1.17363	noncoding
Contig1844.1	478	20	40s ribosomal protein s24 isoform d	1	1	0	2.03129	coding
Contig1845.1	108	20	---NA---	1	1	0	-1.02314	noncoding
Contig1846.1	253	20	predicted protein [Nematostella vectensis]	0	0	0	-1.11768	noncoding
Contig1847.1	212	20	---NA---	0	0	0	-1.48446	noncoding
Contig1848.1	674	20	---NA---	0	0	0	-1.08219	noncoding
Contig1849.1	725	20	---NA---	2	1	1	-0.906033	noncoding
Contig1850.1	493	20	ferritin high chain	0	0	0	2.41778	coding
Contig1851.1	615	20	---NA---	1	1	0	-0.965629	noncoding
Contig1852.1	680	20	---NA---	0	0	0	-0.494958	noncoding
Contig1853.1	414	20	senescence-associated protein	1	0	1	0.0368663	coding
Contig1854.1	505	20	---NA---	0	0	0	-0.931392	noncoding
Contig1855.1	1394	20	s-methyl-5 -thioadenosine phosphorylase-like	0	0	0	3.40225	coding
Contig1856.1	645	20	probable atp-dependent rna helicase ddx27-like	1	1	0	2.43536	coding
Contig1857.1	1231	20	microtubule-associated protein tau isoform 1	0	0	0	0.237706	coding
Contig1858.1	1199	20	atpase h+ transporting v1 subunit g isoform 1	0	0	0	1.66183	coding
Contig1859.1	516	20	histone h2a -613	0	0	0	3.28143	coding
Contig1860.1	512	20	rps16 protein	1	0	1	3.16895	coding
Contig1861.1	912	20	dehydrogenase reductase sdr family member 7c precursor	2	1	1	3.03169	coding
Contig1862.1	448	20	mgc82136 protein	2	2	0	2.79304	coding
Contig1863.1	681	20	---NA---	2	2	0	-1.19983	noncoding
Contig1864.1	473	20	---NA---	1	1	0	-1.24728	noncoding
Contig1866.1	119	20	---NA---	0	0	0	-0.926508	noncoding
Contig1867.1	752	20	myosin heavy chain	0	0	0	4.99253	coding
Contig1868.1	408	20	atp synthase subunit b	2	2	0	0.731549	coding
Contig1869.1	557	20	---NA---	0	0	0	-0.69318	noncoding
Contig1870.1	475	20	---NA---	0	0	0	-1.11251	noncoding
Contig1871.1	619	20	---NA---	4	3	1	-1.22459	noncoding
Contig1872.1	461	20	---NA---	5	4	1	-0.971986	noncoding
Contig1873.1	1075	20	glutamyl-prolyl trna synthetase isoform 1	0	0	0	3.80172	coding
Contig1874.1	1134	20	hypothetical protein PICST_57317 [Scheffersomyces stipitis CBS 6054]	1	1	0	-0.378555	noncoding
Contig1875.1	520	20	60s ribosomal protein l18a-like	1	1	0	2.66866	coding
Contig1876.1	446	20	---NA---	1	1	0	-0.454903	noncoding
Contig1877.1	183	20	---NA---	0	0	0	-1.12335	noncoding
Contig1878.1	763	20	diamine acetyltransferase 1	0	0	0	1.24394	coding
Contig1879.1	515	20	ribosomal protein l23	1	1	0	2.61129	coding
Contig1880.1	1697	20	proteasome ( macropain) 26s non- 11	0	0	0	2.04752	coding
Contig1881.1	669	20	cingulin-like 1	1	1	0	3.30969	coding
Contig1882.1	363	20	finkel-biskis-reilly murine sarcoma virus (fbr- ) ubiquitously expressed (fox derived) ribosomal protein s30	2	1	1	0.954744	coding
Contig1883.1	198	20	---NA---	1	1	0	-1.43218	noncoding
Contig1884.1	660	20	atp h+ mitochondrial f1 delta subunit	1	1	0	2.51405	coding
Contig1885.1	652	20	coiled-coil-helix-coiled-coil-helix domain containing 1	1	1	0	0.930489	coding
Contig1886.1	948	20	---NA---	1	1	0	-1.07498	noncoding
Contig1887.1	1001	20	si:rp71- protein	0	0	0	2.13305	coding
Contig1888.1	552	20	---NA---	0	0	0	-1.06253	noncoding
Contig1889.1	567	20	transducin -like 2	1	1	0	1.74817	coding
Contig1890.1	491	20	dynein intermediate chain axonemal	1	0	1	-0.926632	noncoding
Contig1891.1	791	20	---NA---	0	0	0	-0.8463	noncoding
Contig1892.1	369	20	---NA---	0	0	0	-0.971684	noncoding
Contig1893.1	1384	20	low quality protein: desmoplakin-like	1	1	0	1.87529	coding
Contig1894.1	1354	20	rho-associated protein kinase 2-like	1	1	0	8.74147	coding
Contig1895.1	717	20	protein c6orf115	3	2	1	1.80975	coding
Contig1896.1	573	20	---NA---	0	0	0	-1.05651	noncoding
Contig1897.1	1369	20	l-3-hydroxyacyl-coenzyme a short chain	1	0	1	3.38602	coding
Contig1898.1	404	20	mgc82136 protein	4	3	1	2.6325	coding
Contig1899.1	1576	20	---NA---	0	0	0	-1.11283	noncoding
Contig1900.1	1052	20	---NA---	0	0	0	-1.18143	noncoding
Contig1901.1	1150	20	---NA---	1	0	1	-1.09518	noncoding
Contig1902.1	1180	20	---NA---	0	0	0	-0.841246	noncoding
Contig1903.1	538	20	---NA---	4	3	1	-1.01784	noncoding
Contig1904.1	406	20	cystatin-m precursor (cystatin-6) (cystatin-e)	0	0	0	-0.727887	noncoding
Contig1905.1	522	20	---NA---	2	1	1	-0.832759	noncoding
Contig1906.1	610	20	nadh dehydrogenase	0	0	0	1.69017	coding
Contig1907.1	793	20	nexilin isoform 1	0	0	0	2.50763	coding
Contig1908.1	953	20	u1 small nuclear ribonucleoprotein a	0	0	0	1.8069	coding
Contig1909.1	463	20	senescence-associated protein	0	0	0	0.174098	coding
Contig1910.1	1217	20	---NA---	0	0	0	-1.308	noncoding
Contig1911.1	580	20	phd finger protein 5a	4	4	0	2.14604	coding
Contig1912.1	1095	20	---NA---	0	0	0	-1.13637	noncoding
Contig1913.1	840	20	26s atpase complex subunit 4	0	0	0	3.76416	coding
Contig1914.1	548	20	---NA---	2	2	0	-1.26195	noncoding
Contig1915.1	709	20	---NA---	3	0	3	-1.16706	noncoding
Contig1916.1	983	20	---NA---	0	0	0	-1.24682	noncoding
Contig1917.1	544	20	60s ribosomal protein l13a-like isoform 1	0	0	0	2.87481	coding
Contig1918.1	1130	20	lysosomal-associated protein transmembrane 4 alpha	0	0	0	2.71165	coding
Contig1919.1	872	20	mgc82997 protein	0	0	0	1.11315	coding
Contig1920.1	673	20	prostaglandin e synthase 3	0	0	0	2.50395	coding
Contig1921.1	923	20	thioredoxin-like 1	1	1	0	3.32725	coding
Contig1922.1	1130	20	---NA---	0	0	0	-1.04641	noncoding
Contig1923.1	615	20	hydroxyacyl-coenzyme a dehydrogenase 3-ketoacyl-coenzyme a thiolase enoyl-coenzyme a hydratase (trifunctional protein) alpha subunit	0	0	0	-0.39802	noncoding
Contig1924.1	782	20	glutamyl-prolyl trna synthetase isoform 1	0	0	0	2.85857	coding
Contig1925.1	451	20	---NA---	0	0	0	-0.926183	noncoding
Contig1926.1	601	20	loc398543 protein	0	0	0	1.47715	coding
Contig1927.1	961	20	cytochrome c-1	0	0	0	3.16555	coding
Contig1928.1	1115	20	atp-dependent dna helicase pif1	4	4	0	-0.0972406	noncoding
Contig1929.1	651	20	hypothetical protein DDB_G0284227 [Dictyostelium discoideum AX4]	0	0	0	-0.655163	noncoding
Contig1930.1	1287	20	m-phase phosphoprotein 6	0	0	0	1.63641	coding
Contig1931.1	702	20	novel protein	0	0	0	1.76005	coding
Contig1932.1	555	20	PREDICTED: hypothetical protein [Danio rerio]	3	3	0	-0.408183	noncoding
Contig1933.1	484	20	---NA---	0	0	0	-1.14927	noncoding
Contig1934.1	1169	20	cathepsin h	1	0	1	1.85102	coding
Contig1935.1	707	20	---NA---	1	1	0	-1.10987	noncoding
Contig1936.1	239	20	---NA---	0	0	0	-1.00251	noncoding
Contig1937.1	498	20	myeloma overexpressed 2	2	2	0	1.10982	coding
Contig1938.1	534	20	---NA---	0	0	0	-1.39844	noncoding
Contig1939.1	748	20	---NA---	1	1	0	-1.17769	noncoding
Contig1940.1	401	20	60s ribosomal protein l21	0	0	0	2.33372	coding
Contig1941.1	1003	20	loc398558 protein	1	1	0	2.98681	coding
Contig1942.1	441	20	mgc82136 protein	3	2	1	1.99386	coding
Contig1943.1	599	20	---NA---	0	0	0	-0.997856	noncoding
Contig1944.1	528	20	---NA---	0	0	0	-1.12887	noncoding
Contig1945.1	489	20	heavy polypeptide 1	0	0	0	2.04132	coding
Contig1946.1	769	20	paf1 rna polymerase ii complex homolog ( cerevisiae)	1	1	0	2.57436	coding
Contig1947.1	669	20	nanor b-like	0	0	0	-0.759647	noncoding
Contig1948.1	804	20	---NA---	2	0	2	-0.980119	noncoding
Contig1949.1	1101	20	---NA---	0	0	0	-0.797826	noncoding
Contig1950.1	1042	20	developmentally regulated gtp binding protein 1	0	0	0	5.28857	coding
Contig1951.1	895	20	protein-l-isoaspartate(d-aspartate) o-methyltransferase	0	0	0	0.00129751	coding
Contig1952.1	1796	20	cytochrome family subfamily polypeptide 1	0	0	0	4.57387	coding
Contig1953.1	1100	20	---NA---	0	0	0	-1.22007	noncoding
Contig1954.1	1167	20	breast carcinoma amplified sequence 2	1	1	0	3.86408	coding
Contig1955.1	602	20	PREDICTED: hypothetical protein LOC100493186 [Xenopus (Silurana) tropicalis]	2	1	1	0.547273	coding
Contig1956.1	297	19	orf2-encoded protein	0	0	0	-0.810678	noncoding
Contig1957.1	159	19	---NA---	0	0	0	-1.22194	noncoding
Contig1958.1	415	19	---NA---	0	0	0	-0.815626	noncoding
Contig1959.1	113	19	---NA---	0	0	0	-1.07333	noncoding
Contig1960.1	102	19	---NA---	2	2	0	-1.29968	noncoding
Contig1961.1	151	19	---NA---	0	0	0	-1.04778	noncoding
Contig1962.1	436	19	chk1 checkpoint-like protein	0	0	0	-0.137931	noncoding
Contig1963.1	320	19	PREDICTED: hypothetical protein [Gallus gallus]	0	0	0	-0.243278	noncoding
Contig1964.1	417	19	PREDICTED: hypothetical protein LOC100494384 [Xenopus (Silurana) tropicalis]	0	0	0	-0.774679	noncoding
Contig1965.1	256	19	b602l protein	0	0	0	0.103533	coding
Contig1966.1	216	19	---NA---	1	0	1	-1.45059	noncoding
Contig1967.1	238	19	proline-rich protein	0	0	0	-1.4846	noncoding
Contig1968.1	203	19	---NA---	0	0	0	-1.27916	noncoding
Contig1969.1	464	19	protein transport protein sec61 subunit gamma-like	0	0	0	0.636451	coding
Contig1970.1	542	19	loc495278 protein	0	0	0	3.34701	coding
Contig1971.1	402	19	beta globin chain	0	0	0	0.866559	coding
Contig1972.1	692	19	wd repeat domain 11 protein isoform cra_a	1	1	0	2.07511	coding
Contig1973.1	329	19	growth-related translationally controlled tumor protein	0	0	0	0.597239	coding
Contig1974.1	469	19	---NA---	0	0	0	-1.13038	noncoding
Contig1975.1	695	19	---NA---	1	0	1	-0.927344	noncoding
Contig1976.1	715	19	chromosome 21 open reading frame 62	1	1	0	-1.03892	noncoding
Contig1977.1	476	19	---NA---	0	0	0	-0.986992	noncoding
Contig1978.1	469	19	---NA---	0	0	0	-1.15785	noncoding
Contig1979.1	467	19	ribosomal p0	0	0	0	2.49066	coding
Contig1980.1	1118	19	mgc80185 protein	1	1	0	7.81731	coding
Contig1981.1	529	19	---NA---	0	0	0	-0.983434	noncoding
Contig1982.1	201	19	---NA---	2	1	1	-1.13534	noncoding
Contig1983.1	351	19	---NA---	1	1	0	-1.09392	noncoding
Contig1984.1	122	19	---NA---	0	0	0	-1.2093	noncoding
Contig1985.1	113	19	---NA---	0	0	0	-1.1566	noncoding
Contig1986.1	109	19	---NA---	1	1	0	-0.957228	noncoding
Contig1987.1	347	19	chk1 checkpoint-like protein	0	0	0	-1.15478	noncoding
Contig1988.1	433	19	---NA---	0	0	0	-0.798827	noncoding
Contig1989.1	591	19	mucin 19	0	0	0	-0.345079	noncoding
Contig1990.1	322	19	ribosomal protein s11	0	0	0	1.29836	coding
Contig1991.1	287	19	---NA---	0	0	0	-0.80956	noncoding
Contig1992.1	562	19	loc100145764 protein	0	0	0	0.0686675	coding
Contig1993.1	426	19	---NA---	0	0	0	-1.08795	noncoding
Contig1994.1	544	19	---NA---	1	0	1	-0.819022	noncoding
Contig1995.1	127	19	---NA---	0	0	0	-1.07253	noncoding
Contig1996.1	506	19	---NA---	3	2	1	-0.612987	noncoding
Contig1997.1	426	19	heat shock protein partial	0	0	0	2.88325	coding
Contig1998.1	744	19	---NA---	0	0	0	-0.461568	noncoding
Contig1999.1	602	19	homolog precursor	1	1	0	1.95891	coding
Contig2000.1	821	19	biorientation of chromosomes in cell division protein 1-like	0	0	0	1.7821	coding
Contig2001.1	557	19	---NA---	0	0	0	-1.007	noncoding
Contig2002.1	785	19	PREDICTED: hypothetical protein LOC100493186 [Xenopus (Silurana) tropicalis]	0	0	0	0.538036	coding
Contig2003.1	466	19	PREDICTED: hypothetical protein LOC100496032 [Xenopus (Silurana) tropicalis]	2	0	2	-0.439835	noncoding
Contig2004.1	321	19	chk1 checkpoint-like protein	0	0	0	-1.18819	noncoding
Contig2005.1	112	19	---NA---	0	0	0	-1.22478	noncoding
Contig2006.1	491	19	cell cycle-regulated histone h1-binding protein	3	2	1	-1.12316	noncoding
Contig2007.1	1067	19	---NA---	4	4	0	-0.491777	noncoding
Contig2008.1	516	19	ribosomal protein l23a-like	0	0	0	2.89512	coding
Contig2009.1	1357	19	---NA---	0	0	0	-0.989159	noncoding
Contig2010.1	1144	19	---NA---	0	0	0	-0.927843	noncoding
Contig2011.1	701	19	syf2 rna splicing factor	0	0	0	2.34272	coding
Contig2012.1	447	19	---NA---	0	0	0	-1.0785	noncoding
Contig2013.1	853	19	---NA---	0	0	0	-1.123	noncoding
Contig2014.1	493	19	eukaryotic translation elongation factor 1 gamma	0	0	0	3.38946	coding
Contig2015.1	1093	19	---NA---	0	0	0	-1.31738	noncoding
Contig2016.1	382	19	ribosomal protein l14	1	0	1	1.61547	coding
Contig2017.1	1187	19	b chain methyltransferase	1	1	0	1.66587	coding
Contig2018.1	1113	19	---NA---	0	0	0	-1.17276	noncoding
[truncated: 2,553 more rows]

## Sheet: SNP
Contig_ID	Position_in_contig	SNP_type
Contig0.1	113	CT
Contig1.1	431	AG
Contig1.1	539	CT
Contig1.1	917	CT
Contig1.1	1049	CT
Contig1.1	1088	CT
Contig1.1	1139	CT
Contig1.1	1829	CT
Contig1.1	1955	CT
Contig1.1	2021	CT
Contig1.1	2537	CT
Contig1.1	3125	AG
Contig1.1	3488	AG
Contig1.1	5164	CT
Contig1.1	5221	AG
Contig1.1	5281	AG
Contig1.1	5320	CT
Contig1.1	251	AC
Contig1.1	260	AC
Contig1.1	270	AC
Contig1.1	992	CG
Contig1.1	1076	AT
Contig1.1	1703	AC
Contig1.1	2840	CG
Contig1.1	3419	GT
Contig1.1	3677	AC
Contig1.1	4223	AC
Contig2.1	502	AG
Contig2.1	1569	AG
Contig2.1	1496	AC
Contig3.1	1062	AG
Contig3.1	2252	CT
Contig3.1	354	AT
Contig3.1	1974	CG
Contig5.1	613	CT
Contig5.1	678	AG
Contig5.1	2519	CT
Contig5.1	2644	CT
Contig5.1	436	CG
Contig5.1	505	GT
Contig5.1	659	AC
Contig5.1	2601	AC
Contig6.1	489	AG
Contig6.1	1465	CT
Contig7.1	480	CT
Contig8.1	1338	CT
Contig8.1	1383	CT
Contig8.1	1494	CT
Contig8.1	1505	CT
Contig8.1	2286	CT
Contig8.1	2293	CT
Contig8.1	2340	AG
Contig8.1	2349	CT
Contig8.1	2673	CT
Contig8.1	2697	AG
Contig8.1	2937	AG
Contig8.1	3108	CT
Contig8.1	3522	CT
Contig8.1	3615	CT
Contig8.1	1200	GT
Contig8.1	1839	CG
Contig8.1	2736	AT
Contig9.1	147	CT
Contig9.1	254	AG
Contig9.1	425	CT
Contig9.1	1043	CT
Contig9.1	1337	AT
Contig10.1	463	AG
Contig10.1	1435	CT
Contig10.1	1447	AG
Contig10.1	131	CG
Contig11.1	1169	AG
Contig11.1	1278	AG
Contig11.1	463	AT
Contig12.1	1155	AG
Contig13.1	138	CT
Contig13.1	262	CT
Contig13.1	1146	AG
Contig14.1	76	CG
Contig15.1	577	AG
Contig15.1	1553	CT
Contig15.1	544	CG
Contig15.1	555	CG
Contig15.1	655	AC
Contig16.1	937	CT
Contig16.1	966	CT
Contig16.1	1118	CT
Contig16.1	1471	AG
Contig16.1	1512	AG
Contig16.1	2116	CT
Contig16.1	2156	AG
Contig16.1	2674	CT
Contig16.1	980	CG
Contig16.1	1819	AC
Contig16.1	2212	AC
Contig17.1	518	CT
Contig17.1	579	CT
Contig17.1	1219	AG
Contig17.1	1946	CT
Contig17.1	2192	CT
Contig17.1	541	AC
Contig17.1	846	AT
Contig17.1	1172	GT
Contig17.1	1285	GT
Contig17.1	1407	AT
Contig17.1	2023	AC
Contig18.1	531	AG
Contig18.1	1455	AG
Contig18.1	1803	CT
Contig18.1	2394	CT
Contig18.1	880	GT
Contig19.1	1709	CT
Contig20.1	569	AG
Contig20.1	168	AC
Contig21.1	2573	CT
Contig21.1	1065	GT
Contig21.1	2523	CG
Contig22.1	479	CT
Contig22.1	992	CT
Contig22.1	1056	CT
Contig22.1	1427	CT
Contig22.1	1649	CT
Contig22.1	1663	AG
Contig22.1	1723	CT
Contig22.1	360	CG
Contig22.1	418	AT
Contig22.1	1064	AT
Contig22.1	1256	AT
Contig22.1	1591	GT
Contig23.1	440	CT
Contig23.1	791	CT
Contig23.1	908	CT
Contig23.1	1393	CT
Contig23.1	1714	AG
Contig23.1	1823	AG
Contig23.1	543	AC
Contig23.1	1849	AT
Contig24.1	1057	AG
Contig24.1	1647	AT
Contig25.1	765	AG
Contig25.1	352	AC
Contig25.1	705	CG
Contig26.1	1097	AG
Contig26.1	2088	CT
Contig26.1	1883	AT
Contig27.1	1744	CT
Contig27.1	2386	CT
Contig29.1	1294	AG
Contig29.1	1731	AG
Contig30.1	1130	AG
Contig30.1	1152	AG
Contig31.1	148	CT
Contig32.1	1710	CT
Contig32.1	426	GT
Contig33.1	1719	AG
Contig34.1	833	AG
Contig34.1	1046	CG
Contig35.1	127	AG
Contig36.1	262	CT
Contig36.1	712	AG
Contig36.1	946	CT
Contig36.1	1952	AG
Contig36.1	654	CG
Contig36.1	878	GT
Contig36.1	1853	GT
Contig37.1	443	AG
Contig37.1	1162	CT
Contig37.1	1197	CT
Contig37.1	406	AT
Contig38.1	550	CT
Contig38.1	1021	CT
Contig38.1	1327	CT
Contig38.1	1526	AG
Contig38.1	1682	CT
Contig38.1	1690	CT
Contig38.1	166	AT
Contig40.1	1077	GT
Contig41.1	899	AG
Contig41.1	1596	CT
Contig42.1	328	AG
Contig42.1	360	CT
Contig42.1	475	AG
Contig42.1	309	GT
Contig43.1	396	AG
Contig43.1	1006	CT
Contig43.1	89	AT
Contig44.1	625	AG
Contig44.1	1162	AG
Contig45.1	398	CT
Contig45.1	839	AG
Contig45.1	917	AC
Contig46.1	571	CT
Contig46.1	2297	AG
Contig47.1	206	CG
Contig48.1	332	CT
Contig48.1	621	AG
Contig48.1	869	AT
Contig49.1	1370	CT
Contig50.1	418	AG
Contig50.1	96	AC
Contig51.1	135	AG
Contig51.1	635	CG
Contig51.1	948	GT
Contig52.1	931	CT
Contig52.1	987	CT
Contig52.1	568	GT
Contig52.1	1157	CG
Contig52.1	1312	AC
Contig53.1	2049	CT
Contig54.1	227	CT
Contig54.1	1237	CT
Contig56.1	1659	AG
Contig56.1	1753	AG
Contig56.1	797	AT
Contig57.1	533	AG
Contig58.1	1576	AT
Contig59.1	360	CT
Contig59.1	440	CT
Contig59.1	729	AG
Contig59.1	324	AT
Contig59.1	598	GT
Contig60.1	1076	CT
Contig60.1	1090	AG
Contig60.1	1777	CT
Contig60.1	1901	AG
Contig60.1	2043	AG
Contig60.1	413	AC
Contig60.1	1528	AC
Contig61.1	612	AG
Contig61.1	746	AG
Contig61.1	1104	AG
Contig61.1	1207	AG
Contig61.1	177	AC
Contig62.1	1165	CT
Contig62.1	1363	AG
Contig62.1	929	AT
Contig62.1	1866	GT
Contig64.1	970	CT
Contig64.1	1061	CT
Contig65.1	810	AC
Contig67.1	73	CT
Contig67.1	139	AG
Contig67.1	175	AG
Contig67.1	1672	CT
Contig67.1	1738	CT
Contig67.1	214	CG
Contig68.1	128	AG
Contig68.1	1044	CT
Contig68.1	1196	AG
Contig68.1	1472	AG
Contig68.1	1565	CT
Contig68.1	1574	AT
Contig70.1	1510	AG
Contig71.1	1145	AG
Contig71.1	646	AT
Contig71.1	1184	AC
Contig72.1	744	AT
Contig72.1	2011	AC
Contig73.1	387	CG
Contig74.1	797	CT
Contig75.1	555	CT
Contig77.1	190	CT
Contig77.1	777	AG
Contig78.1	357	CT
Contig78.1	807	AC
Contig80.1	563	CT
Contig80.1	2574	CT
Contig81.1	972	CT
Contig82.1	990	CT
Contig82.1	277	CG
Contig82.1	675	GT
Contig82.1	784	AC
Contig83.1	337	CT
Contig83.1	591	AG
Contig86.1	155	AG
Contig86.1	254	AG
Contig86.1	779	AG
Contig86.1	1241	AG
Contig86.1	1485	CT
Contig86.1	1563	CT
Contig86.1	1624	AG
Contig86.1	1969	AG
Contig86.1	2249	CT
Contig86.1	1555	AC
Contig87.1	148	AC
Contig87.1	159	GT
Contig88.1	418	AG
Contig88.1	1286	CT
Contig88.1	1292	AG
Contig90.1	430	AG
Contig91.1	523	AG
Contig91.1	1250	AG
Contig91.1	1721	CT
Contig91.1	773	AC
Contig91.1	788	GT
Contig91.1	1533	AC
Contig93.1	507	CT
Contig93.1	940	AG
Contig93.1	933	GT
Contig93.1	964	CG
Contig93.1	1147	AT
Contig94.1	648	AG
Contig95.1	676	AG
Contig95.1	876	GT
Contig96.1	1162	AG
Contig96.1	1664	AG
Contig96.1	1269	AC
Contig97.1	454	AG
Contig97.1	984	CT
Contig98.1	587	AG
Contig98.1	1314	CT
Contig98.1	515	GT
Contig98.1	634	CG
Contig98.1	1239	AC
Contig98.1	1264	AT
Contig99.1	591	CT
Contig99.1	616	CT
Contig99.1	1162	AG
Contig99.1	155	GT
Contig101.1	117	CT
Contig101.1	836	AG
Contig101.1	887	AG
Contig102.1	1522	AG
Contig102.1	359	CG
Contig103.1	1156	AG
Contig103.1	505	CG
Contig105.1	120	AG
Contig106.1	384	CT
Contig107.1	101	AG
Contig107.1	1183	AG
Contig111.1	347	AG
Contig111.1	2422	AG
Contig111.1	2760	CT
Contig111.1	1164	AT
Contig112.1	1681	AG
Contig112.1	1477	AC
Contig114.1	380	AG
Contig114.1	583	CT
Contig114.1	655	AG
Contig114.1	714	GT
Contig115.1	1504	AG
Contig115.1	1746	AT
Contig116.1	731	CT
Contig117.1	574	GT
Contig117.1	808	GT
Contig118.1	286	AG
Contig118.1	951	CT
Contig119.1	680	CT
Contig119.1	1580	AG
Contig119.1	686	GT
Contig119.1	1160	AC
Contig119.1	1682	GT
Contig120.1	744	AG
Contig120.1	1021	CT
Contig120.1	593	GT
Contig121.1	482	AG
Contig122.1	598	AG
Contig122.1	760	AG
Contig123.1	929	CT
Contig124.1	128	CT
Contig125.1	544	AG
Contig126.1	482	CT
Contig126.1	725	CT
Contig126.1	1372	AG
Contig129.1	909	AG
Contig130.1	148	CT
Contig130.1	109	AT
Contig131.1	829	AG
Contig132.1	611	AG
Contig132.1	743	AG
Contig132.1	85	AC
Contig133.1	801	GT
Contig134.1	1807	CT
Contig134.1	2101	CT
Contig135.1	455	CT
Contig136.1	788	AG
Contig136.1	975	AG
Contig136.1	984	AG
Contig137.1	389	CT
Contig138.1	320	CT
Contig138.1	461	CT
Contig138.1	1829	CT
Contig138.1	240	GT
Contig138.1	246	AT
Contig138.1	1733	AC
Contig138.1	1865	GT
Contig139.1	598	CT
Contig139.1	1023	AC
Contig140.1	1323	AG
Contig140.1	1360	AC
Contig141.1	184	AG
Contig141.1	269	AG
Contig141.1	302	AG
Contig141.1	372	AG
Contig141.1	469	CT
Contig141.1	492	AG
Contig141.1	445	GT
Contig141.1	463	GT
Contig141.1	1117	AT
Contig142.1	575	AG
Contig142.1	665	CT
Contig142.1	436	AC
Contig142.1	1485	CG
Contig143.1	648	AG
Contig144.1	398	AC
Contig145.1	566	CT
Contig145.1	1062	CT
Contig145.1	155	AC
Contig145.1	267	CG
Contig145.1	520	GT
Contig145.1	550	CG
Contig145.1	702	GT
Contig146.1	655	AG
Contig146.1	741	AG
Contig146.1	1054	AT
Contig146.1	1064	GT
Contig147.1	1456	AG
Contig147.1	2510	AG
Contig147.1	1542	CG
Contig148.1	1109	AG
Contig148.1	1433	CG
Contig150.1	1506	AG
Contig150.1	664	GT
Contig150.1	1690	AC
Contig152.1	425	CT
Contig152.1	752	CT
Contig152.1	910	CT
Contig152.1	570	GT
Contig152.1	761	AT
Contig153.1	1698	CT
Contig155.1	534	CT
Contig155.1	822	AG
Contig155.1	528	AT
Contig156.1	216	AC
Contig156.1	254	AT
Contig156.1	585	GT
Contig157.1	917	CT
Contig157.1	409	AC
Contig159.1	191	AG
Contig159.1	505	CT
Contig162.1	731	CT
Contig162.1	2265	AG
Contig162.1	146	GT
Contig163.1	555	AG
Contig164.1	724	AG
Contig165.1	144	CT
Contig165.1	531	CT
Contig165.1	942	AG
Contig165.1	168	AT
Contig165.1	860	CG
Contig166.1	357	AG
Contig166.1	674	GT
Contig167.1	453	CT
Contig167.1	1369	AG
Contig169.1	125	CT
Contig169.1	1042	AG
Contig169.1	103	AC
Contig170.1	151	AG
Contig170.1	307	CT
Contig170.1	174	GT
Contig171.1	647	AG
Contig171.1	1269	AG
Contig172.1	396	CT
Contig172.1	870	AT
Contig173.1	659	CT
Contig173.1	668	CT
Contig174.1	910	AC
Contig175.1	379	CG
Contig175.1	586	CG
Contig176.1	1043	AG
Contig177.1	859	AG
Contig178.1	110	AG
Contig178.1	398	AG
Contig178.1	412	AG
Contig178.1	511	CT
Contig178.1	349	AC
Contig178.1	440	AC
Contig178.1	521	GT
Contig179.1	333	AG
Contig179.1	1045	CG
Contig180.1	430	AG
Contig181.1	217	AG
Contig181.1	342	AT
Contig181.1	554	AC
Contig182.1	1173	CT
Contig185.1	1043	AC
Contig185.1	1378	GT
Contig187.1	204	AG
Contig188.1	125	AG
Contig188.1	1322	AG
Contig188.1	1501	AT
Contig189.1	367	AG
Contig189.1	318	AC
Contig189.1	421	AC
Contig189.1	543	AC
Contig189.1	712	AT
Contig190.1	1101	CT
Contig190.1	921	AT
Contig190.1	1635	CG
Contig191.1	127	CT
Contig191.1	1160	GT
Contig192.1	126	CT
Contig192.1	144	AC
Contig192.1	480	AT
Contig193.1	587	CG
Contig195.1	43	AG
Contig195.1	980	AG
Contig195.1	768	CG
Contig196.1	80	AC
Contig197.1	1659	CT
Contig197.1	2671	AG
Contig197.1	954	CG
Contig197.1	2515	CG
Contig199.1	1303	CT
Contig200.1	598	AG
Contig201.1	179	CT
Contig203.1	1116	GT
Contig204.1	537	AG
Contig217.1	904	AG
Contig217.1	246	GT
Contig218.1	1552	AG
Contig218.1	1634	CT
Contig218.1	1848	AG
Contig218.1	1972	AG
Contig218.1	2076	AG
Contig218.1	946	GT
Contig219.1	1020	AG
Contig219.1	193	AC
Contig219.1	509	GT
Contig219.1	918	CG
Contig219.1	945	AC
Contig219.1	1014	AT
Contig220.1	820	CT
Contig220.1	828	AG
Contig220.1	834	CT
Contig220.1	357	AT
Contig220.1	598	AC
Contig220.1	674	GT
Contig221.1	1374	CT
Contig221.1	1382	GT
Contig222.1	1068	AG
Contig222.1	439	GT
Contig224.1	441	CT
Contig226.1	1147	GT
Contig227.1	594	AG
Contig227.1	623	AG
Contig228.1	460	CT
Contig230.1	752	CT
Contig233.1	610	AT
Contig234.1	679	AG
Contig234.1	1136	AG
Contig235.1	1176	AG
Contig236.1	520	AC
Contig239.1	584	GT
Contig240.1	83	AG
Contig240.1	995	AG
Contig241.1	830	CT
Contig241.1	501	CG
Contig244.1	343	AG
Contig244.1	562	CT
Contig245.1	434	AG
Contig245.1	578	AG
Contig245.1	1205	AT
Contig246.1	2384	CT
Contig246.1	2660	GT
Contig246.1	2782	AC
Contig247.1	1206	AG
Contig247.1	1332	AG
Contig247.1	1932	CT
Contig247.1	1353	CG
Contig248.1	223	CT
Contig248.1	499	CT
Contig248.1	835	CT
Contig249.1	647	CT
Contig249.1	339	AT
Contig250.1	216	CT
Contig251.1	140	AG
Contig252.1	733	AG
Contig254.1	248	AG
Contig254.1	1363	AG
Contig256.1	178	CT
Contig256.1	250	AG
Contig257.1	623	AG
Contig257.1	654	AG
Contig257.1	1006	AG
Contig257.1	577	CG
Contig258.1	354	CT
Contig258.1	509	AG
Contig258.1	522	AG
Contig258.1	576	CT
Contig258.1	1186	CT
Contig258.1	1415	CT
Contig258.1	1493	AG
Contig258.1	434	AT
Contig258.1	693	AC
Contig258.1	740	CG
Contig258.1	1612	AC
Contig258.1	1728	CG
Contig258.1	1820	AT
Contig259.1	707	AC
Contig260.1	734	AC
Contig261.1	983	CG
Contig262.1	1038	CT
Contig262.1	1507	AT
Contig263.1	199	CT
Contig263.1	952	CT
Contig263.1	527	AC
Contig263.1	1601	CG
Contig267.1	830	AG
Contig267.1	836	CT
Contig267.1	910	AG
Contig268.1	293	CT
Contig269.1	1070	AG
Contig270.1	114	AG
Contig270.1	395	CT
Contig270.1	671	AG
Contig270.1	419	CG
Contig272.1	363	CT
Contig273.1	267	CT
Contig274.1	239	AG
Contig275.1	1771	CT
Contig275.1	1758	CG
Contig277.1	816	CT
Contig278.1	348	AC
Contig279.1	599	AG
Contig279.1	710	AG
Contig279.1	302	AC
Contig280.1	375	CT
Contig280.1	389	CT
Contig281.1	117	AC
Contig282.1	206	AG
Contig282.1	521	CT
Contig282.1	327	AC
Contig282.1	402	AT
Contig284.1	2084	AG
Contig285.1	831	AG
Contig287.1	140	AG
Contig287.1	539	GT
Contig288.1	176	AC
Contig289.1	466	CT
Contig289.1	725	AG
Contig291.1	356	AT
Contig291.1	392	GT
Contig292.1	899	AG
Contig294.1	164	AG
Contig294.1	325	CT
Contig294.1	396	CT
Contig294.1	1139	CT
Contig294.1	216	AC
Contig294.1	347	GT
Contig295.1	193	CT
Contig295.1	325	AT
Contig296.1	108	AG
Contig296.1	426	CT
Contig296.1	679	AG
Contig296.1	716	CT
Contig297.1	961	CT
Contig298.1	625	AC
Contig298.1	1105	AC
Contig299.1	207	CT
Contig299.1	1074	CG
Contig300.1	410	AG
Contig300.1	239	CG
Contig300.1	379	CG
Contig301.1	945	AC
Contig302.1	298	CT
Contig302.1	609	GT
Contig304.1	328	AT
Contig305.1	317	AG
Contig305.1	1020	AG
Contig305.1	1037	CT
Contig307.1	417	AT
Contig308.1	2164	GT
Contig309.1	680	CT
Contig310.1	878	CG
Contig311.1	463	AC
Contig313.1	763	AG
Contig313.1	1067	AG
Contig313.1	1150	CT
Contig314.1	1360	CT
Contig314.1	1466	AG
Contig315.1	206	CT
Contig318.1	136	CT
Contig319.1	666	CT
Contig319.1	1381	AT
Contig319.1	1702	GT
Contig322.1	1239	AG
Contig322.1	1423	AG
Contig322.1	1993	AG
Contig324.1	7	CT
Contig327.1	827	CG
Contig329.1	248	GT
Contig329.1	269	CG
Contig329.1	586	CG
Contig330.1	1496	GT
Contig334.1	1316	CT
Contig334.1	1033	AC
Contig334.1	1047	AT
Contig334.1	1073	CG
Contig338.1	655	CT
Contig338.1	901	AG
Contig338.1	1168	AG
Contig338.1	1414	CT
Contig338.1	1780	CT
Contig338.1	643	GT
Contig338.1	853	AT
Contig340.1	421	CT
Contig340.1	165	CG
Contig341.1	173	CT
Contig341.1	162	GT
Contig342.1	98	CT
Contig342.1	457	AG
Contig343.1	1269	CT
Contig343.1	1518	AG
Contig344.1	529	CT
Contig346.1	727	AG
Contig348.1	44	CT
Contig348.1	150	AG
Contig348.1	602	AG
Contig348.1	710	CT
Contig351.1	136	AG
Contig351.1	208	CG
Contig352.1	1001	CT
Contig352.1	1240	CT
Contig352.1	1266	AG
Contig352.1	1276	CT
Contig352.1	1313	CT
Contig353.1	369	CT
Contig354.1	76	CG
Contig355.1	172	CT
Contig357.1	168	CT
Contig357.1	768	AG
Contig358.1	547	AC
Contig358.1	921	AT
Contig359.1	687	AG
Contig361.1	414	CG
Contig362.1	46	AG
Contig364.1	435	AG
Contig365.1	165	CT
Contig365.1	280	GT
Contig366.1	1078	AG
Contig367.1	140	AG
Contig368.1	887	GT
Contig369.1	312	AG
Contig369.1	334	AG
Contig369.1	478	CT
Contig370.1	730	AC
Contig371.1	1059	CT
Contig371.1	1436	AG
Contig371.1	1352	GT
Contig372.1	446	GT
Contig374.1	295	CT
Contig374.1	963	AG
Contig374.1	674	CG
Contig375.1	1945	CT
Contig376.1	254	GT
Contig378.1	275	CT
Contig378.1	338	CT
Contig379.1	498	CT
Contig379.1	1566	CT
Contig379.1	1639	CT
Contig379.1	1774	AC
Contig380.1	316	AG
Contig380.1	456	AG
Contig380.1	801	CT
Contig380.1	736	AC
Contig381.1	641	AC
Contig382.1	626	AG
Contig382.1	1499	AG
Contig382.1	1527	AG
Contig383.1	537	AC
Contig384.1	566	AG
Contig384.1	272	GT
Contig385.1	1234	AG
Contig385.1	1408	AG
Contig385.1	225	GT
Contig385.1	392	AC
Contig385.1	1702	AT
Contig387.1	201	AG
Contig387.1	537	AG
Contig388.1	129	AC
Contig391.1	401	CT
Contig391.1	523	CT
Contig393.1	777	CT
Contig394.1	375	CG
Contig395.1	154	CT
Contig395.1	205	AG
Contig395.1	269	CT
Contig395.1	362	CT
Contig395.1	766	CT
Contig396.1	117	CT
Contig396.1	194	CT
Contig396.1	623	CT
Contig396.1	826	AT
Contig398.1	507	AT
Contig399.1	372	AG
Contig399.1	393	AG
Contig399.1	664	CT
Contig400.1	367	AG
Contig400.1	491	AG
Contig401.1	377	CT
Contig401.1	266	CG
Contig402.1	871	AG
Contig402.1	900	CT
Contig403.1	206	CT
Contig403.1	298	CG
Contig404.1	313	AG
Contig404.1	1259	AG
Contig404.1	1449	CT
Contig404.1	1664	AG
Contig405.1	1577	GT
Contig406.1	1501	AG
Contig412.1	440	AG
Contig413.1	519	CT
Contig414.1	19	GT
Contig415.1	368	AC
Contig415.1	397	CG
Contig416.1	261	AG
Contig418.1	715	AC
Contig419.1	164	CT
Contig419.1	263	CT
Contig419.1	280	CT
Contig419.1	353	AG
Contig419.1	425	AG
Contig419.1	217	GT
Contig420.1	530	AG
Contig420.1	851	CT
Contig420.1	837	AC
Contig422.1	645	AT
Contig423.1	287	CT
Contig423.1	787	CT
Contig425.1	122	AG
Contig425.1	332	CT
Contig426.1	989	CT
Contig429.1	563	CT
Contig433.1	646	CT
Contig434.1	467	AG
Contig434.1	580	AG
Contig435.1	183	GT
Contig436.1	1435	CT
Contig436.1	1451	CT
Contig436.1	1472	CT
Contig437.1	1221	CT
Contig437.1	1519	CT
Contig437.1	1712	CT
Contig437.1	1729	AG
Contig437.1	143	AC
Contig437.1	238	AT
Contig438.1	159	AT
Contig438.1	258	CG
Contig440.1	53	AG
Contig440.1	341	CT
Contig440.1	352	CT
Contig440.1	494	AG
Contig440.1	437	AC
Contig440.1	586	GT
Contig440.1	594	GT
Contig442.1	385	AG
Contig443.1	686	GT
Contig445.1	173	CT
Contig445.1	232	AG
Contig445.1	350	AG
Contig448.1	685	CT
Contig448.1	1007	CT
Contig448.1	1262	AT
Contig449.1	786	AT
Contig450.1	103	CT
Contig451.1	298	CT
Contig452.1	132	AG
Contig452.1	238	CT
Contig452.1	315	CT
Contig452.1	475	CG
Contig453.1	223	AG
Contig455.1	298	AG
Contig455.1	788	AG
Contig456.1	244	CG
Contig457.1	505	GT
Contig463.1	252	CT
Contig464.1	624	AG
Contig464.1	575	AT
Contig468.1	53	AG
Contig468.1	400	CT
Contig468.1	256	CG
Contig469.1	283	AG
Contig470.1	149	CT
Contig470.1	180	AG
Contig470.1	211	AT
Contig471.1	89	CT
Contig472.1	612	AG
Contig473.1	523	CT
Contig473.1	547	AG
Contig473.1	651	CT
Contig473.1	685	CT
Contig473.1	707	CT
Contig473.1	576	AT
Contig475.1	136	CT
Contig476.1	442	CT
Contig477.1	1571	CT
Contig477.1	1824	CT
Contig477.1	1280	CG
Contig477.1	1789	CG
Contig477.1	1994	AT
Contig477.1	2009	GT
Contig477.1	2031	AT
Contig478.1	411	CT
Contig478.1	571	AC
Contig479.1	342	CT
Contig479.1	365	AG
Contig479.1	379	CT
Contig479.1	262	AT
Contig480.1	233	AG
Contig480.1	335	AG
Contig481.1	802	CT
Contig482.1	653	CT
Contig482.1	1130	CT
Contig483.1	548	AG
Contig484.1	220	AG
Contig484.1	257	CT
Contig484.1	618	AC
Contig484.1	642	AC
Contig485.1	365	AG
Contig486.1	493	AG
Contig487.1	1279	AG
Contig488.1	1516	AG
Contig489.1	403	CT
Contig489.1	882	AG
Contig489.1	893	CT
Contig491.1	377	AC
Contig492.1	404	CT
Contig492.1	455	AG
Contig493.1	784	CG
Contig494.1	662	GT
Contig496.1	210	CT
Contig496.1	438	AG
Contig497.1	786	AG
Contig497.1	1198	CT
Contig497.1	639	AC
Contig498.1	833	AC
Contig500.1	1187	GT
Contig501.1	399	AG
Contig501.1	844	CT
Contig502.1	1292	CT
Contig504.1	248	AT
Contig504.1	255	AT
Contig506.1	609	GT
Contig506.1	993	CG
Contig507.1	354	CT
Contig507.1	518	AG
Contig507.1	744	GT
Contig507.1	752	CG
Contig507.1	1117	GT
Contig508.1	651	AG
Contig508.1	899	CT
Contig508.1	981	CT
Contig508.1	41	AC
Contig509.1	208	AG
Contig511.1	354	CT
Contig513.1	632	CT
Contig513.1	1053	AG
Contig513.1	140	CG
Contig513.1	286	CG
Contig513.1	332	CG
Contig513.1	870	AC
Contig513.1	1010	CG
Contig516.1	607	CT
Contig516.1	546	AC
Contig517.1	1565	CT
Contig517.1	1873	AC
Contig518.1	26	AG
Contig518.1	283	CT
Contig518.1	367	AG
Contig519.1	149	AC
Contig520.1	227	AG
Contig524.1	1692	AG
Contig524.1	394	CG
Contig525.1	273	AC
Contig525.1	623	GT
Contig526.1	379	GT
Contig527.1	87	CT
Contig527.1	458	AG
Contig527.1	35	AT
Contig527.1	559	AC
Contig528.1	793	CT
Contig528.1	831	CT
Contig528.1	1093	AG
Contig529.1	181	AC
Contig529.1	359	GT
Contig531.1	402	AG
Contig533.1	260	CT
Contig533.1	330	AG
Contig535.1	623	CT
Contig535.1	1286	AG
Contig536.1	430	GT
Contig537.1	97	CT
Contig538.1	362	CT
Contig538.1	818	CT
Contig539.1	503	CT
Contig542.1	1120	GT
Contig544.1	379	CT
Contig544.1	370	AC
Contig545.1	263	CT
Contig546.1	535	CT
Contig546.1	466	AC
Contig546.1	528	GT
Contig546.1	979	AC
Contig547.1	1333	AT
Contig548.1	383	CT
Contig549.1	347	AC
Contig550.1	591	AG
Contig552.1	264	AG
Contig554.1	676	AG
Contig554.1	720	AC
Contig556.1	247	AG
Contig557.1	1666	CT
Contig557.1	274	AC
Contig560.1	1220	CT
Contig561.1	174	AG
Contig561.1	375	CT
Contig561.1	382	AC
Contig561.1	1021	AC
Contig561.1	1028	GT
Contig562.1	254	AG
Contig562.1	275	CT
Contig565.1	469	CG
Contig568.1	411	AG
Contig568.1	237	AC
Contig568.1	459	AT
Contig569.1	24	AG
Contig569.1	78	CT
Contig569.1	92	AG
Contig570.1	41	CT
Contig570.1	146	AG
Contig571.1	369	CT
Contig571.1	414	CT
Contig571.1	517	CT
Contig574.1	1151	GT
Contig575.1	827	AG
Contig576.1	687	AG
Contig576.1	694	AG
Contig576.1	879	AG
Contig577.1	401	CT
Contig577.1	818	AT
Contig578.1	758	AG
Contig578.1	644	GT
Contig579.1	1547	AG
Contig581.1	686	AT
Contig582.1	546	AG
Contig583.1	723	AG
Contig583.1	950	AG
Contig585.1	299	AG
Contig586.1	387	AG
Contig586.1	416	AG
Contig586.1	1063	AG
Contig586.1	372	AC
Contig586.1	462	GT
Contig586.1	486	GT
Contig588.1	516	AG
Contig589.1	678	AG
Contig589.1	987	AG
Contig589.1	732	AC
Contig589.1	814	GT
Contig589.1	1008	AC
Contig590.1	981	AG
Contig591.1	979	CT
Contig591.1	525	CG
Contig591.1	701	AT
Contig591.1	791	AT
Contig592.1	599	GT
Contig594.1	1163	CG
Contig595.1	453	CT
Contig596.1	302	CT
Contig597.1	478	CT
Contig599.1	787	GT
Contig600.1	330	AG
Contig600.1	193	AC
Contig601.1	634	GT
Contig602.1	567	GT
Contig602.1	719	GT
Contig605.1	106	GT
Contig606.1	51	CT
Contig609.1	68	AG
Contig609.1	309	AG
Contig609.1	368	CT
Contig609.1	374	AG
Contig613.1	65	AG
Contig613.1	115	CT
Contig613.1	58	AC
Contig614.1	288	CT
Contig614.1	385	AG
Contig614.1	443	CT
Contig614.1	49	AC
Contig617.1	877	AG
Contig619.1	595	CT
Contig619.1	633	AG
Contig619.1	646	AG
Contig621.1	301	CT
Contig622.1	34	CT
Contig625.1	850	AC
Contig625.1	882	CG
Contig627.1	798	AG
Contig628.1	72	CT
Contig628.1	163	CT
Contig628.1	257	CT
Contig628.1	218	AT
Contig629.1	457	AG
Contig632.1	1189	GT
Contig634.1	718	AG
Contig637.1	693	AG
Contig639.1	252	AG
Contig639.1	841	CT
Contig640.1	205	CT
Contig641.1	475	GT
Contig642.1	1629	AG
Contig644.1	2021	AG
Contig644.1	2239	AG
Contig644.1	2183	AC
Contig647.1	148	CT
Contig648.1	535	AG
Contig649.1	429	AG
Contig649.1	52	GT
Contig649.1	174	GT
Contig650.1	83	CT
Contig650.1	140	AT
Contig651.1	546	CG
Contig651.1	761	GT
Contig652.1	702	AG
Contig653.1	1181	AG
Contig654.1	148	CT
Contig654.1	179	AG
Contig654.1	284	CT
Contig654.1	314	CG
Contig655.1	117	AG
Contig655.1	156	CT
Contig656.1	123	AG
Contig656.1	129	CT
Contig656.1	162	AG
Contig656.1	230	CT
Contig656.1	503	CT
Contig658.1	685	CT
Contig658.1	708	AG
Contig658.1	634	GT
Contig662.1	705	AG
Contig662.1	770	CT
Contig662.1	797	AC
Contig663.1	618	GT
Contig664.1	156	AG
Contig664.1	255	AG
Contig664.1	721	AG
Contig664.1	114	GT
Contig665.1	945	CG
Contig666.1	1347	AG
Contig666.1	781	AC
Contig666.1	1268	AC
Contig666.1	1377	GT
Contig667.1	280	CT
Contig667.1	112	AC
Contig667.1	332	AT
Contig670.1	227	AG
Contig671.1	384	AG
Contig671.1	645	AC
Contig674.1	689	CT
Contig674.1	646	AC
Contig675.1	422	CT
Contig675.1	306	AT
Contig676.1	492	AG
Contig677.1	57	CT
Contig678.1	163	GT
Contig678.1	226	AC
Contig680.1	657	AG
Contig685.1	396	CT
Contig685.1	925	CT
Contig687.1	433	AC
Contig688.1	270	CT
Contig688.1	437	AG
Contig690.1	211	AG
Contig692.1	244	CT
Contig693.1	1478	AT
Contig693.1	1696	AT
Contig695.1	257	CT
Contig695.1	344	CT
Contig695.1	411	AG
Contig695.1	487	AG
Contig695.1	627	AG
Contig695.1	636	AG
Contig696.1	139	CG
Contig696.1	283	CG
Contig696.1	417	GT
Contig697.1	325	CT
Contig701.1	111	CT
Contig701.1	623	AG
Contig702.1	363	AC
Contig704.1	768	GT
Contig706.1	369	AG
Contig706.1	591	CT
Contig706.1	102	AC
Contig706.1	132	AT
Contig706.1	611	GT
Contig707.1	580	AG
Contig707.1	484	AC
Contig708.1	461	AC
Contig712.1	1082	AG
Contig712.1	1128	CT
Contig712.1	525	AT
Contig714.1	94	AG
Contig714.1	258	CT
Contig719.1	168	AG
Contig720.1	1135	AT
Contig722.1	628	CT
Contig722.1	889	AC
Contig724.1	283	CT
Contig724.1	524	AG
Contig725.1	919	CT
Contig727.1	107	AG
Contig727.1	929	CT
Contig729.1	1039	CT
Contig730.1	368	AG
Contig730.1	593	AT
Contig731.1	413	AG
Contig731.1	509	AG
Contig732.1	261	CT
Contig732.1	302	CT
Contig732.1	1263	AG
Contig737.1	156	AG
Contig737.1	439	AG
Contig740.1	857	AT
Contig741.1	529	CT
Contig741.1	610	CT
Contig743.1	269	AG
Contig745.1	1115	AG
Contig749.1	129	CT
Contig751.1	309	CT
Contig751.1	423	AG
Contig751.1	694	AG
Contig751.1	315	AC
Contig751.1	378	AC
Contig752.1	92	AG
Contig752.1	342	AG
Contig752.1	308	AT
Contig753.1	268	CT
Contig754.1	278	CT
Contig754.1	297	CT
Contig756.1	385	CT
Contig756.1	673	CT
Contig757.1	113	AC
Contig758.1	97	CT
Contig760.1	316	AT
Contig760.1	330	GT
Contig761.1	264	CT
Contig762.1	311	AG
Contig763.1	116	CT
Contig763.1	283	AG
Contig764.1	720	CT
Contig765.1	569	AG
Contig767.1	1219	CT
Contig767.1	1327	CT
Contig768.1	485	AG
Contig769.1	844	AG
Contig769.1	852	AG
Contig770.1	367	AG
Contig770.1	340	GT
Contig772.1	209	AT
Contig773.1	259	AG
Contig773.1	277	CT
Contig773.1	441	AG
Contig774.1	316	CT
Contig775.1	323	CT
Contig775.1	103	AC
Contig775.1	331	AC
Contig776.1	583	AT
Contig777.1	1056	GT
Contig778.1	364	CT
Contig778.1	385	CT
Contig782.1	638	AG
Contig782.1	1048	CT
Contig782.1	595	AC
Contig782.1	941	GT
Contig782.1	1077	GT
Contig783.1	1033	GT
Contig783.1	1137	CG
Contig784.1	260	CT
Contig784.1	1235	CT
Contig785.1	305	AG
Contig785.1	1136	CT
Contig785.1	1381	CT
Contig786.1	418	AC
Contig787.1	467	CT
Contig787.1	535	AG
Contig787.1	563	CT
Contig787.1	596	CT
Contig788.1	188	CT
Contig788.1	251	CT
Contig788.1	294	AG
Contig788.1	411	AG
Contig788.1	175	CG
Contig789.1	25	AG
Contig791.1	155	AG
Contig791.1	173	AG
Contig791.1	193	AG
Contig793.1	720	CT
Contig793.1	758	AG
Contig793.1	905	AG
Contig793.1	472	CG
Contig794.1	242	CT
Contig794.1	374	CG
Contig795.1	1050	AG
Contig798.1	1099	AG
Contig798.1	190	CG
Contig798.1	287	GT
Contig799.1	948	AG
Contig800.1	535	CT
Contig801.1	225	AG
Contig803.1	290	AC
Contig805.1	418	CT
Contig807.1	293	CT
Contig808.1	974	CT
Contig808.1	810	AT
Contig808.1	966	CG
Contig808.1	990	GT
Contig809.1	514	CT
Contig810.1	409	CT
Contig815.1	290	AG
Contig815.1	343	CT
Contig815.1	373	AC
Contig816.1	435	AG
Contig816.1	953	CT
Contig821.1	380	CT
Contig822.1	624	AC
Contig822.1	630	AT
Contig823.1	204	CT
Contig825.1	1706	AC
Contig827.1	179	CT
Contig827.1	91	AT
Contig828.1	254	CT
Contig828.1	432	AG
Contig828.1	219	AT
Contig828.1	273	AC
Contig829.1	144	AG
Contig829.1	268	CT
Contig829.1	280	CT
Contig829.1	461	AG
Contig829.1	112	GT
Contig829.1	129	AC
Contig831.1	175	AG
Contig831.1	571	AC
Contig831.1	685	GT
Contig831.1	1684	AC
Contig832.1	237	AG
Contig833.1	665	CT
Contig835.1	622	CT
Contig835.1	1089	AG
Contig836.1	81	GT
Contig837.1	193	CT
Contig837.1	236	AG
Contig837.1	361	CT
Contig837.1	415	CT
Contig838.1	189	CT
Contig838.1	228	AC
Contig841.1	315	CG
Contig841.1	949	CG
Contig842.1	360	CG
Contig842.1	393	GT
Contig848.1	242	AG
Contig849.1	213	CT
Contig849.1	226	CT
Contig849.1	265	CT
Contig849.1	534	AG
Contig849.1	189	AC
Contig851.1	459	AG
Contig852.1	267	CT
Contig852.1	495	CG
Contig855.1	152	CT
Contig855.1	347	CT
Contig855.1	1103	AG
Contig855.1	1181	AG
Contig855.1	175	GT
Contig856.1	384	AG
Contig859.1	348	CT
Contig859.1	498	AG
Contig860.1	213	AG
Contig865.1	335	AC
Contig865.1	515	GT
Contig868.1	231	AG
Contig868.1	79	GT
Contig868.1	195	AT
Contig870.1	711	CT
Contig872.1	173	AG
Contig872.1	620	AG
Contig873.1	734	CT
Contig873.1	884	CT
Contig873.1	410	AC
Contig875.1	822	AG
Contig878.1	103	CT
Contig878.1	123	CT
Contig880.1	154	CT
Contig880.1	304	AG
Contig882.1	300	CT
Contig882.1	327	CG
Contig882.1	416	CG
Contig883.1	34	AG
Contig883.1	138	CT
Contig884.1	655	AT
Contig887.1	200	CT
Contig892.1	440	CT
Contig892.1	514	AG
Contig892.1	520	CT
Contig893.1	99	CT
Contig895.1	247	CT
Contig895.1	508	AG
Contig895.1	517	CT
Contig895.1	604	AG
Contig895.1	435	CG
Contig897.1	74	CT
Contig897.1	517	AC
Contig898.1	505	AG
Contig898.1	853	AC
Contig900.1	193	CT
Contig900.1	227	AG
Contig900.1	553	AG
Contig900.1	129	AT
Contig902.1	967	CT
Contig903.1	572	CT
Contig905.1	844	CT
Contig905.1	886	CT
Contig905.1	897	GT
Contig906.1	260	AG
Contig906.1	1271	CT
Contig909.1	602	AG
Contig910.1	225	CT
Contig910.1	355	CT
Contig918.1	656	CT
Contig918.1	707	AG
Contig919.1	548	AG
Contig919.1	751	CT
Contig919.1	561	AT
Contig919.1	1550	GT
Contig920.1	1180	CT
Contig921.1	111	AG
Contig923.1	319	CT
Contig924.1	132	CT
Contig924.1	422	CT
Contig925.1	203	AG
Contig925.1	561	CT
Contig925.1	323	AC
Contig925.1	568	CG
Contig926.1	799	AG
Contig927.1	351	AC
Contig933.1	245	AG
Contig933.1	386	AG
Contig933.1	426	AG
Contig933.1	58	CG
Contig933.1	305	GT
Contig935.1	161	CT
Contig939.1	451	CT
Contig942.1	102	CT
Contig942.1	170	AG
Contig942.1	78	GT
Contig948.1	87	GT
Contig948.1	171	CG
Contig952.1	947	AC
Contig956.1	297	GT
Contig958.1	283	AG
Contig962.1	257	AC
Contig962.1	1061	AT
Contig964.1	294	AG
Contig964.1	216	CG
Contig967.1	944	AG
Contig969.1	428	AG
Contig971.1	897	CT
Contig971.1	1077	AG
Contig971.1	1167	CT
Contig972.1	164	AG
Contig972.1	374	AG
Contig972.1	212	AC
Contig973.1	154	CT
Contig975.1	455	CT
Contig976.1	498	GT
Contig984.1	534	GT
Contig985.1	88	CT
Contig985.1	183	AC
Contig990.1	548	CT
Contig993.1	282	CT
Contig993.1	360	CT
Contig993.1	403	AG
Contig993.1	431	CT
Contig993.1	439	CT
Contig993.1	566	CT
Contig993.1	161	AT
Contig993.1	295	AT
Contig995.1	422	AG
Contig995.1	603	AG
Contig995.1	538	AT
Contig995.1	555	CG
Contig996.1	113	CT
Contig996.1	199	CT
Contig997.1	344	AG
Contig1005.1	274	CT
Contig1005.1	382	AG
Contig1005.1	581	AG
Contig1005.1	649	AG
Contig1005.1	224	AT
Contig1005.1	315	AC
Contig1005.1	1059	CG
Contig1006.1	203	CT
Contig1006.1	398	AG
Contig1006.1	474	CT
Contig1006.1	99	AC
Contig1007.1	177	AG
Contig1008.1	216	CG
Contig1010.1	374	CT
Contig1017.1	222	CT
Contig1017.1	308	CT
Contig1019.1	150	AG
Contig1019.1	158	AG
Contig1020.1	86	AG
Contig1024.1	374	CG
Contig1024.1	477	AC
Contig1024.1	489	AT
Contig1026.1	388	CG
Contig1029.1	427	CT
Contig1032.1	123	CT
Contig1032.1	662	AG
Contig1034.1	106	CT
Contig1037.1	329	CT
Contig1037.1	262	AT
Contig1038.1	213	AG
Contig1039.1	317	CT
Contig1040.1	121	CT
Contig1040.1	178	CT
Contig1040.1	161	GT
Contig1042.1	656	AG
Contig1046.1	231	GT
Contig1046.1	270	AC
Contig1047.1	449	AG
Contig1047.1	227	AC
Contig1047.1	294	AT
Contig1047.1	341	AT
Contig1048.1	351	AG
Contig1048.1	618	CT
Contig1051.1	1072	AG
Contig1052.1	327	AC
Contig1056.1	82	AG
Contig1056.1	27	AC
Contig1057.1	512	CT
Contig1057.1	872	CT
Contig1058.1	650	AT
Contig1061.1	448	AG
Contig1062.1	336	AG
Contig1062.1	422	AG
Contig1065.1	387	AG
Contig1067.1	428	AG
Contig1068.1	66	CG
Contig1069.1	509	CT
Contig1069.1	515	AG
Contig1070.1	645	CT
Contig1071.1	416	AG
Contig1071.1	463	AT
Contig1071.1	736	AC
Contig1078.1	971	CT
Contig1079.1	250	AG
Contig1079.1	191	CG
Contig1084.1	676	GT
Contig1086.1	233	CT
Contig1086.1	174	AC
Contig1086.1	254	AC
Contig1087.1	254	CT
Contig1087.1	477	CT
Contig1087.1	327	GT
Contig1090.1	417	CT
Contig1092.1	258	AG
Contig1094.1	451	CT
Contig1098.1	1313	AG
Contig1098.1	1246	AT
Contig1099.1	365	AC
Contig1100.1	148	CT
Contig1100.1	89	AC
Contig1100.1	104	AT
Contig1100.1	182	GT
Contig1100.1	194	GT
Contig1104.1	334	CT
Contig1104.1	422	AG
Contig1104.1	463	AG
Contig1104.1	518	AG
Contig1104.1	289	AC
Contig1104.1	412	AC
Contig1104.1	491	AT
Contig1105.1	27	CT
Contig1112.1	177	AG
Contig1114.1	52	CT
Contig1114.1	109	AG
Contig1114.1	148	CT
Contig1119.1	129	AG
Contig1120.1	319	AG
Contig1120.1	466	CT
Contig1120.1	283	CG
Contig1121.1	298	AG
Contig1122.1	90	AG
Contig1122.1	83	GT
Contig1126.1	130	AG
Contig1127.1	1288	CT
Contig1127.1	441	GT
Contig1127.1	790	GT
Contig1128.1	60	AT
Contig1131.1	239	AG
Contig1131.1	254	AG
Contig1132.1	491	GT
Contig1137.1	300	AG
Contig1138.1	389	AG
Contig1138.1	377	AC
Contig1143.1	80	AG
Contig1143.1	147	CT
Contig1145.1	132	CT
Contig1146.1	132	CT
Contig1147.1	526	CT
Contig1148.1	339	AG
Contig1148.1	685	AG
Contig1148.1	330	GT
Contig1151.1	237	CT
Contig1152.1	238	AG
Contig1157.1	16	CT
Contig1157.1	185	AG
Contig1157.1	359	CT
Contig1157.1	259	AT
Contig1157.1	317	GT
Contig1159.1	231	AG
Contig1159.1	295	AC
Contig1159.1	447	AC
Contig1164.1	107	AG
Contig1164.1	132	CT
Contig1164.1	186	AG
Contig1164.1	208	AG
Contig1164.1	338	AT
Contig1165.1	365	CT
Contig1165.1	567	CT
Contig1168.1	87	CT
Contig1168.1	258	CT
Contig1169.1	427	AG
Contig1175.1	296	AG
Contig1178.1	302	AG
Contig1180.1	300	GT
Contig1182.1	966	AG
Contig1183.1	217	AG
Contig1183.1	186	AC
Contig1185.1	334	AC
Contig1186.1	632	CT
Contig1187.1	728	CT
Contig1187.1	674	CG
Contig1189.1	766	AG
Contig1192.1	130	AG
Contig1192.1	324	CT
Contig1192.1	808	AG
Contig1192.1	317	AC
Contig1192.1	532	AC
Contig1193.1	337	CT
Contig1200.1	210	CT
Contig1200.1	415	AG
Contig1200.1	427	GT
Contig1202.1	313	CT
Contig1202.1	178	AC
Contig1204.1	174	AG
Contig1208.1	533	AT
Contig1208.1	573	GT
Contig1208.1	671	GT
Contig1212.1	6	AG
Contig1214.1	114	AT
Contig1216.1	199	GT
Contig1217.1	342	GT
Contig1221.1	378	CT
Contig1221.1	461	CT
Contig1222.1	829	CT
Contig1225.1	309	AC
Contig1226.1	382	CT
Contig1226.1	439	AG
Contig1226.1	183	CG
Contig1226.1	196	AT
Contig1226.1	313	GT
Contig1226.1	427	AC
Contig1228.1	777	AG
Contig1228.1	688	AC
Contig1229.1	114	CT
Contig1229.1	364	AG
Contig1229.1	403	AT
Contig1231.1	128	AG
Contig1233.1	340	AG
Contig1233.1	349	AG
Contig1233.1	621	AG
Contig1233.1	806	CT
Contig1233.1	573	CG
Contig1234.1	976	CT
Contig1237.1	595	CT
Contig1237.1	845	CT
Contig1238.1	84	CT
Contig1239.1	639	AC
Contig1242.1	237	AG
Contig1242.1	425	AG
Contig1242.1	411	AC
Contig1243.1	292	AG
Contig1243.1	467	AG
Contig1246.1	76	CT
Contig1246.1	28	GT
Contig1246.1	138	AT
Contig1247.1	616	AC
Contig1250.1	197	CT
Contig1250.1	781	AG
Contig1250.1	217	CG
Contig1252.1	406	CT
Contig1252.1	476	CT
Contig1254.1	356	CT
Contig1257.1	506	CT
Contig1257.1	797	CT
Contig1259.1	484	AG
Contig1259.1	591	CT
Contig1262.1	734	AG
Contig1262.1	444	GT
Contig1262.1	466	CG
Contig1262.1	602	AC
Contig1263.1	140	AG
Contig1263.1	76	AC
Contig1267.1	254	AG
Contig1267.1	356	AC
Contig1268.1	397	GT
Contig1272.1	345	AG
Contig1272.1	458	AC
Contig1277.1	118	CT
Contig1277.1	337	AG
Contig1277.1	400	CT
Contig1277.1	218	AT
Contig1280.1	762	CT
Contig1280.1	780	CT
Contig1280.1	807	CT
Contig1280.1	862	AG
Contig1280.1	719	CG
Contig1280.1	834	AC
Contig1282.1	1110	AG
Contig1282.1	1122	AC
Contig1282.1	1245	AC
Contig1288.1	355	GT
Contig1289.1	490	CT
Contig1300.1	103	AG
Contig1301.1	272	GT
Contig1304.1	110	CT
Contig1304.1	367	CT
Contig1309.1	436	AT
Contig1310.1	358	CT
Contig1315.1	659	GT
Contig1316.1	225	AC
Contig1320.1	290	AG
Contig1320.1	193	GT
Contig1321.1	554	AG
Contig1322.1	353	CT
Contig1322.1	393	CT
Contig1323.1	34	AG
Contig1323.1	107	CT
Contig1323.1	408	AT
Contig1330.1	483	GT
Contig1332.1	309	AC
Contig1333.1	564	AG
Contig1333.1	849	AT
Contig1334.1	437	CT
Contig1335.1	708	CT
Contig1335.1	789	CT
Contig1338.1	64	AC
Contig1338.1	97	AC
Contig1343.1	761	AG
Contig1344.1	338	AG
Contig1344.1	172	CG
Contig1345.1	270	AG
Contig1346.1	304	CT
Contig1352.1	947	AG
Contig1356.1	322	AC
Contig1357.1	26	AG
Contig1357.1	337	CT
Contig1357.1	181	GT
Contig1361.1	720	CT
Contig1361.1	805	CT
Contig1363.1	638	AG
Contig1363.1	629	AC
Contig1368.1	78	AG
Contig1368.1	191	AG
Contig1368.1	270	AC
Contig1370.1	501	CT
Contig1372.1	253	AG
Contig1377.1	295	AT
Contig1381.1	938	CT
Contig1381.1	995	AG
Contig1381.1	1064	AG
Contig1381.1	1014	AC
Contig1385.1	68	CT
Contig1385.1	74	AG
Contig1386.1	206	GT
Contig1386.1	288	GT
Contig1391.1	270	CT
Contig1394.1	479	CT
Contig1394.1	537	CT
Contig1397.1	134	AG
Contig1398.1	442	CT
Contig1398.1	329	CG
Contig1398.1	483	CG
Contig1401.1	174	AG
Contig1405.1	1570	AG
Contig1409.1	389	CT
Contig1411.1	155	CG
Contig1413.1	1005	CG
Contig1418.1	449	CT
Contig1421.1	201	AG
Contig1422.1	337	CT
Contig1422.1	261	GT
Contig1426.1	148	CT
Contig1426.1	456	AC
Contig1428.1	130	CT
Contig1430.1	310	CT
Contig1430.1	459	AG
Contig1430.1	531	AG
Contig1430.1	299	GT
Contig1430.1	472	GT
Contig1431.1	420	CT
Contig1431.1	402	AT
Contig1432.1	124	AG
Contig1433.1	444	CT
Contig1433.1	482	CT
Contig1433.1	326	AC
Contig1433.1	352	AT
Contig1434.1	414	AG
Contig1434.1	562	GT
Contig1435.1	287	AG
Contig1438.1	1460	CT
Contig1439.1	512	CT
Contig1441.1	320	AG
Contig1441.1	222	AC
Contig1442.1	148	CT
Contig1444.1	310	GT
Contig1447.1	391	AG
Contig1447.1	737	AG
Contig1447.1	219	AC
Contig1447.1	681	AT
Contig1447.1	879	GT
Contig1448.1	225	AT
Contig1450.1	751	CG
Contig1456.1	211	AG
Contig1460.1	611	CG
Contig1461.1	246	CT
Contig1462.1	132	CT
Contig1462.1	217	AG
Contig1463.1	403	AG
Contig1463.1	330	AC
Contig1464.1	747	AG
Contig1464.1	821	CT
Contig1468.1	228	AC
Contig1470.1	396	CT
Contig1471.1	592	CG
Contig1475.1	893	CT
Contig1476.1	640	CG
Contig1479.1	169	GT
Contig1484.1	403	AG
Contig1484.1	542	CT
Contig1484.1	392	AC
Contig1484.1	666	GT
Contig1487.1	196	CT
Contig1490.1	237	AG
Contig1490.1	195	AT
Contig1491.1	510	AG
Contig1492.1	143	AC
Contig1493.1	130	AG
Contig1493.1	243	AG
Contig1493.1	47	AC
Contig1493.1	293	AT
Contig1495.1	121	CT
Contig1496.1	133	AC
Contig1500.1	752	CT
Contig1500.1	729	AT
Contig1500.1	787	GT
Contig1501.1	402	AG
Contig1503.1	173	GT
Contig1505.1	34	CG
Contig1506.1	83	AG
Contig1508.1	316	AG
Contig1509.1	229	CT
Contig1511.1	700	AT
Contig1512.1	271	AG
Contig1513.1	657	AG
Contig1514.1	1082	AG
Contig1515.1	378	AG
Contig1515.1	468	CT
Contig1517.1	318	AG
Contig1519.1	811	AG
Contig1519.1	269	AT
Contig1521.1	778	AG
Contig1522.1	331	AG
Contig1523.1	119	CT
Contig1523.1	177	AG
Contig1526.1	393	AG
Contig1528.1	498	CT
Contig1528.1	192	CG
Contig1530.1	847	AG
Contig1532.1	184	AG
Contig1533.1	66	CG
Contig1536.1	405	CT
Contig1536.1	273	CG
Contig1537.1	404	CT
Contig1538.1	114	CG
Contig1538.1	435	AC
Contig1541.1	288	CG
Contig1543.1	134	CT
Contig1543.1	141	GT
Contig1543.1	402	AC
Contig1544.1	245	AG
Contig1546.1	360	AC
Contig1551.1	181	AG
Contig1552.1	798	AC
Contig1552.1	1022	AC
Contig1559.1	132	CT
Contig1563.1	250	AG
Contig1565.1	131	AG
Contig1565.1	149	AG
Contig1574.1	187	CT
Contig1574.1	223	CT
Contig1574.1	282	AG
Contig1576.1	710	AT
Contig1577.1	651	AC
Contig1578.1	319	AG
Contig1578.1	345	CT
Contig1578.1	392	CT
Contig1582.1	63	AG
Contig1585.1	296	CT
Contig1585.1	436	AG
Contig1586.1	479	AG
Contig1586.1	531	CT
Contig1586.1	406	GT
Contig1589.1	428	CT
Contig1589.1	693	AG
Contig1589.1	481	AC
Contig1590.1	1011	AG
Contig1591.1	177	AC
Contig1593.1	550	CT
Contig1593.1	457	AT
Contig1594.1	606	AC
Contig1596.1	726	AC
Contig1599.1	952	CT
Contig1601.1	694	CT
Contig1603.1	178	GT
Contig1603.1	306	CG
Contig1603.1	477	CG
Contig1606.1	465	CT
Contig1610.1	1100	AC
Contig1610.1	1258	CG
Contig1611.1	257	AG
Contig1611.1	373	AG
Contig1611.1	283	GT
Contig1616.1	243	CT
Contig1622.1	257	GT
Contig1624.1	194	AG
Contig1627.1	185	AT
Contig1630.1	100	CT
Contig1630.1	178	GT
Contig1632.1	679	CT
Contig1634.1	556	AG
Contig1634.1	415	GT
Contig1636.1	350	AG
Contig1647.1	655	AG
Contig1654.1	455	AG
Contig1654.1	557	CT
Contig1654.1	578	CT
Contig1654.1	721	GT
Contig1655.1	104	CG
Contig1659.1	419	AG
Contig1659.1	489	AG
Contig1666.1	363	CT
Contig1666.1	157	GT
Contig1666.1	202	CG
Contig1666.1	356	AC
Contig1667.1	679	CT
Contig1672.1	570	AG
Contig1672.1	994	AG
Contig1672.1	631	CG
Contig1677.1	775	AG
Contig1678.1	152	AG
Contig1678.1	301	CT
Contig1678.1	268	AC
Contig1679.1	551	AG
Contig1682.1	443	GT
Contig1686.1	325	AG
Contig1687.1	522	CT
Contig1687.1	511	GT
Contig1688.1	772	CT
Contig1691.1	708	AT
Contig1692.1	236	AG
Contig1693.1	170	AG
Contig1694.1	1162	AG
Contig1694.1	888	GT
Contig1695.1	218	CT
Contig1699.1	329	CT
Contig1700.1	601	CT
Contig1700.1	618	AG
Contig1700.1	531	AC
Contig1701.1	875	CT
Contig1702.1	670	AC
Contig1702.1	713	GT
Contig1704.1	1272	AG
Contig1705.1	550	CT
Contig1706.1	301	CT
[truncated: 981 more rows]
